# Supplementary material for: Construction of a high-density genetic map and mapping of a spike length locus for rye
Source: PLoS One. 2023 Oct 30;18(10):e0293604. doi: 10.1371/journal.pone.0293604 (PMC10615298; doi:10.1371/journal.pone.0293604)
Supplement: S1 Table — (XLSX) [file pone.0293604.s001.xlsx]

## Sheet: map.marker.position
Marker60970	Chr1	9334675
Marker61059	Chr1	11396238
Marker61091	Chr1	12175420
Marker61118	Chr1	12628072
Marker61191	Chr1	14499211
Marker61314	Chr1	16831215
Marker61330	Chr1	17351817
Marker61355	Chr1	17755422
Marker61371	Chr1	18698271
Marker61383	Chr1	18773491
Marker61439	Chr1	19456151
Marker61450	Chr1	19823773
Marker61468	Chr1	20170280
Marker61583	Chr1	22475579
Marker61761	Chr1	29991462
Marker61854	Chr1	35278434
Marker61948	Chr1	37288022
Marker62041	Chr1	38667147
Marker62069	Chr1	39225186
Marker62114	Chr1	39396984
Marker62127	Chr1	39570877
Marker62138	Chr1	39717514
Marker62180	Chr1	40569842
Marker62279	Chr1	43332766
Marker62302	Chr1	43555110
Marker62334	Chr1	43881466
Marker62377	Chr1	44113958
Marker62676	Chr1	50038580
Marker63087	Chr1	60071601
Marker63156	Chr1	63040447
Marker63382	Chr1	67378482
Marker63502	Chr1	68868941
Marker63506	Chr1	68910758
Marker63575	Chr1	69130494
Marker63743	Chr1	72532187
Marker64142	Chr1	79884245
Marker64175	Chr1	80940711
Marker64442	Chr1	86817469
Marker64622	Chr1	90920368
Marker64771	Chr1	93845221
Marker64873	Chr1	96567242
Marker65277	Chr1	105108111
Marker65574	Chr1	110550347
Marker66474	Chr1	119424102
Marker66624	Chr1	120858643
Marker66853	Chr1	123271948
Marker66999	Chr1	124984501
Marker67404	Chr1	129994260
Marker67441	Chr1	132823268
Marker67648	Chr1	137583357
Marker67826	Chr1	140324624
Marker67839	Chr1	140433794
Marker67947	Chr1	142363771
Marker68110	Chr1	145319868
Marker68203	Chr1	147025449
Marker68293	Chr1	148908716
Marker68344	Chr1	149736987
Marker68521	Chr1	152659817
Marker68626	Chr1	153980904
Marker68838	Chr1	157934032
Marker69160	Chr1	162221393
Marker69273	Chr1	163837332
Marker69280	Chr1	164145667
Marker69368	Chr1	164912288
Marker69419	Chr1	165837281
Marker69467	Chr1	166298542
Marker70260	Chr1	178889421
Marker70491	Chr1	182100025
Marker70523	Chr1	182515585
Marker70891	Chr1	187458412
Marker70924	Chr1	188139594
Marker70932	Chr1	188294255
Marker71063	Chr1	190409469
Marker71226	Chr1	193763862
Marker71315	Chr1	195555415
Marker71615	Chr1	203212864
Marker71678	Chr1	204672519
Marker71782	Chr1	206534137
Marker71891	Chr1	208767382
Marker71914	Chr1	209355074
Marker71924	Chr1	209582358
Marker72070	Chr1	212006096
Marker72222	Chr1	216454831
Marker72690	Chr1	224242496
Marker72707	Chr1	224640833
Marker72724	Chr1	224943042
Marker73432	Chr1	238454504
Marker74076	Chr1	256982008
Marker74781	Chr1	265689718
Marker75262	Chr1	272557691
Marker75547	Chr1	276198530
Marker75766	Chr1	278335727
Marker76217	Chr1	284397090
Marker76239	Chr1	284671499
Marker76375	Chr1	286388545
Marker76623	Chr1	289599948
Marker76789	Chr1	292081866
Marker77070	Chr1	296187497
Marker77312	Chr1	303370036
Marker77355	Chr1	304869309
Marker77378	Chr1	305516428
Marker77419	Chr1	307984473
Marker77504	Chr1	309296355
Marker77656	Chr1	311615036
Marker78004	Chr1	320073895
Marker78028	Chr1	320725267
Marker78158	Chr1	322838324
Marker78192	Chr1	323477184
Marker78301	Chr1	325510635
Marker78492	Chr1	330576032
Marker78937	Chr1	338658606
Marker80091	Chr1	351644102
Marker80190	Chr1	352477975
Marker80257	Chr1	352834228
Marker80726	Chr1	356875844
Marker80864	Chr1	358566345
Marker80895	Chr1	358727689
Marker81765	Chr1	367152720
Marker82036	Chr1	369723017
Marker82688	Chr1	380556131
Marker82724	Chr1	380953511
Marker82785	Chr1	381321608
Marker82799	Chr1	381501217
Marker82887	Chr1	382220944
Marker82911	Chr1	382414353
Marker83108	Chr1	385204876
Marker83190	Chr1	386440159
Marker83295	Chr1	387912634
Marker83323	Chr1	388739216
Marker83463	Chr1	391741824
Marker84236	Chr1	415551153
Marker84335	Chr1	417068258
Marker84584	Chr1	422355104
Marker85179	Chr1	431897484
Marker85182	Chr1	431968241
Marker85290	Chr1	433147643
Marker85344	Chr1	433463548
Marker85396	Chr1	433975100
Marker85507	Chr1	435784242
Marker85589	Chr1	437377110
Marker85746	Chr1	439962215
Marker85773	Chr1	440317374
Marker85797	Chr1	440786706
Marker85867	Chr1	441546945
Marker85898	Chr1	441848926
Marker85917	Chr1	441926717
Marker85991	Chr1	443751489
Marker86025	Chr1	444565095
Marker86050	Chr1	444687934
Marker86176	Chr1	445847684
Marker86198	Chr1	446474301
Marker86214	Chr1	447055293
Marker86260	Chr1	447614838
Marker86275	Chr1	447770463
Marker86326	Chr1	448490757
Marker86547	Chr1	451115491
Marker86553	Chr1	451189918
Marker86625	Chr1	452857375
Marker86976	Chr1	460897993
Marker87105	Chr1	465720695
Marker87570	Chr1	478440039
Marker87622	Chr1	479292360
Marker87633	Chr1	479398757
Marker87685	Chr1	482112387
Marker87989	Chr1	489460402
Marker88128	Chr1	491668654
Marker88274	Chr1	494637792
Marker88276	Chr1	494680177
Marker88390	Chr1	496573330
Marker88444	Chr1	497673726
Marker88746	Chr1	505453797
Marker88764	Chr1	505784154
Marker88776	Chr1	506074133
Marker88899	Chr1	508052720
Marker89162	Chr1	513551347
Marker89167	Chr1	513837898
Marker89283	Chr1	517483290
Marker89319	Chr1	517882700
Marker89536	Chr1	521400309
Marker89543	Chr1	521515976
Marker89571	Chr1	521878708
Marker89577	Chr1	521947119
Marker89638	Chr1	522656383
Marker89665	Chr1	523071037
Marker89772	Chr1	525472756
Marker89821	Chr1	526039414
Marker89877	Chr1	527144272
Marker90040	Chr1	532887346
Marker90042	Chr1	532983622
Marker90081	Chr1	534382601
Marker90159	Chr1	535930571
Marker90181	Chr1	536060794
Marker90219	Chr1	536794037
Marker90277	Chr1	538046921
Marker90288	Chr1	538652363
Marker90324	Chr1	539706959
Marker90547	Chr1	543590350
Marker90605	Chr1	543877766
Marker90671	Chr1	544873710
Marker90683	Chr1	545696630
Marker90722	Chr1	545884904
Marker90885	Chr1	550765272
Marker90886	Chr1	550834371
Marker90932	Chr1	551917721
Marker90974	Chr1	553402879
Marker91177	Chr1	556531015
Marker91224	Chr1	556832141
Marker91337	Chr1	560201345
Marker91355	Chr1	560365657
Marker91360	Chr1	560401615
Marker91390	Chr1	560774788
Marker91452	Chr1	561675012
Marker91519	Chr1	563952176
Marker91529	Chr1	564452199
Marker91546	Chr1	565185762
Marker91575	Chr1	565881920
Marker91597	Chr1	566124153
Marker91606	Chr1	566270236
Marker91696	Chr1	568530506
Marker91748	Chr1	569449148
Marker91789	Chr1	569875080
Marker91796	Chr1	570082803
Marker92561	Chr1	585696222
Marker92637	Chr1	587458898
Marker92805	Chr1	590659925
Marker93049	Chr1	595394693
Marker93180	Chr1	597422356
Marker93329	Chr1	600551635
Marker93367	Chr1	600894607
Marker93451	Chr1	601829652
Marker93471	Chr1	601968887
Marker93485	Chr1	602466298
Marker93508	Chr1	602904587
Marker93562	Chr1	603508000
Marker93622	Chr1	604882906
Marker93804	Chr1	608012396
Marker94046	Chr1	613273682
Marker94060	Chr1	613886483
Marker94071	Chr1	614094929
Marker94075	Chr1	614276028
Marker94098	Chr1	614534976
Marker94116	Chr1	615065050
Marker94131	Chr1	615244987
Marker94192	Chr1	615876400
Marker94198	Chr1	615997679
Marker94200	Chr1	616074579
Marker94218	Chr1	616101950
Marker94422	Chr1	620582263
Marker94454	Chr1	621174189
Marker94592	Chr1	624227053
Marker94709	Chr1	625690652
Marker94796	Chr1	627214305
Marker94829	Chr1	627519290
Marker94860	Chr1	627854905
Marker94867	Chr1	627980402
Marker94903	Chr1	628843291
Marker94905	Chr1	628915133
Marker95024	Chr1	631450628
Marker95109	Chr1	634063334
Marker95330	Chr1	640663778
Marker95360	Chr1	641161548
Marker95401	Chr1	641612357
Marker95435	Chr1	641976665
Marker95442	Chr1	642023561
Marker95477	Chr1	642288622
Marker95584	Chr1	645727702
Marker95597	Chr1	646262834
Marker95655	Chr1	647890376
Marker95746	Chr1	651000478
Marker96051	Chr1	656665718
Marker96112	Chr1	657127103
Marker96114	Chr1	657435904
Marker96118	Chr1	657518393
Marker96162	Chr1	657925227
Marker96260	Chr1	658598170
Marker96270	Chr1	658911476
Marker96277	Chr1	659040709
Marker96358	Chr1	659269851
Marker96404	Chr1	660475508
Marker96464	Chr1	662029952
Marker96584	Chr1	664456848
Marker96619	Chr1	664950430
Marker96674	Chr1	666863759
Marker96724	Chr1	668337926
Marker96734	Chr1	668436567
Marker96752	Chr1	668694599
Marker96773	Chr1	669105281
Marker96883	Chr1	670776147
Marker96887	Chr1	670826334
Marker96898	Chr1	670928387
Marker96931	Chr1	671784817
Marker96938	Chr1	672075883
Marker96942	Chr1	672153662
Marker97094	Chr1	674387966
Marker97134	Chr1	674830588
Marker97179	Chr1	675263458
Marker97184	Chr1	675314897
Marker97203	Chr1	675910904
Marker97259	Chr1	677119898
Marker97261	Chr1	677120250
Marker97283	Chr1	677610516
Marker97321	Chr1	677930429
Marker97392	Chr1	680228833
Marker97403	Chr1	680407629
Marker97505	Chr1	683200252
Marker97527	Chr1	683677382
Marker97595	Chr1	685475363
Marker97649	Chr1	686282289
Marker97718	Chr1	688316446
Marker97731	Chr1	688451594
Marker97919	Chr1	693155859
Marker98020	Chr1	694935041
Marker98087	Chr1	695459907
Marker98093	Chr1	695672098
Marker98176	Chr1	697325754
Marker98251	Chr1	699577524
Marker98260	Chr1	699708775
Marker98379	Chr1	701233901
Marker98438	Chr1	702482449
Marker98453	Chr1	702997625
Marker98516	Chr1	704295084
Marker98626	Chr1	706124202
Marker98640	Chr1	706187052
Marker98689	Chr1	706514382
Marker98730	Chr1	706629930
Marker98736	Chr1	706644934
Marker98751	Chr1	706751338
Marker98827	Chr1	708589686
Marker98833	Chr1	708670082
Marker98880	Chr1	708982209
Marker99065	Chr1	711444368
Marker99224	Chr1	714573069
Marker99230	Chr1	714951877
Marker99255	Chr1	715466596
Marker99269	Chr1	715652156
Marker99300	Chr1	715931697
Marker99334	Chr1	716299144
Marker99340	Chr1	716335343
Marker99351	Chr1	716434060
Marker99436	Chr1	718650214
Marker99475	Chr1	718934874
Marker99477	Chr1	718978560
Marker99559	Chr1	721068556
Marker99580	Chr1	722220221
Marker99610	Chr1	723032469
Marker99694	Chr1	725583999
Marker99866	Chr1	728557659
Marker99890	Chr1	728998561
Marker99947	Chr1	730670561
Marker100050	Chr1	734094912
Marker100071	Chr1	734553564
Marker100110	Chr1	735894001
Marker100159	Chr1	737143228
Marker100220	Chr1	738054134
Marker100370	Chr1	741805047
Marker100517	Chr1	744179741
Marker100632	Chr1	747320962
Marker100733	Chr1	749128259
Marker100785	Chr1	750404671
Marker100801	Chr1	750507509
Marker100909	Chr1	751875190
Marker100952	Chr1	752504374
Marker100955	Chr1	752600313
Marker101064	Chr1	754307457
Marker101319	Chr1	757991183
Marker101349	Chr1	758304981
Marker101499	Chr1	760021129
Marker101514	Chr1	760102228
Marker101540	Chr1	760385862
Marker101585	Chr1	760819851
Marker101609	Chr1	761145542
Marker101647	Chr1	761607113
Marker101694	Chr1	762515129
Marker101775	Chr1	764915213
Marker101808	Chr1	765543142
Marker101842	Chr1	765750601
Marker101869	Chr1	766038791
Marker101951	Chr1	767412270
Marker102031	Chr1	768537311
Marker102066	Chr1	768851490
Marker102087	Chr1	769080323
Marker102093	Chr1	769123654
Marker102171	Chr1	769989718
Marker102354	Chr1	771831351
Marker102385	Chr1	772604552
Marker102429	Chr1	773032566
Marker102431	Chr1	773072352
Marker102474	Chr1	773614796
Marker102488	Chr1	774072514
Marker102525	Chr1	774713159
Marker102530	Chr1	774760809
Marker102545	Chr1	774838836
Marker102659	Chr1	777108748
Marker102854	Chr1	780834298
Marker102876	Chr1	780930671
Marker102987	Chr1	782292953
Marker102991	Chr1	782335173
Marker103054	Chr1	784022329
Marker103082	Chr1	784353295
Marker103110	Chr1	784435375
Marker103125	Chr1	784564413
Marker103201	Chr1	785744024
Marker103320	Chr1	787848401
Marker103364	Chr1	788908998
Marker103461	Chr1	789980505
Marker103507	Chr1	790868365
Marker103540	Chr1	791389119
Marker103617	Chr1	792809846
Marker103784	Chr1	797390426
Marker103814	Chr1	797752664
Marker103832	Chr1	797926993
Marker103839	Chr1	798066231
Marker103952	Chr1	802593825
Marker104089	Chr1	804327734
Marker104127	Chr1	805852401
Marker104143	Chr1	806042088
Marker104193	Chr1	806491150
Marker104240	Chr1	807360455
Marker104316	Chr1	808566447
Marker104328	Chr1	808834599
Marker104474	Chr1	810179050
Marker104496	Chr1	810677516
Marker104621	Chr1	813367649
Marker104681	Chr1	813960048
Marker104775	Chr1	815479240
Marker105116	Chr1	824736565
Marker105233	Chr1	827731344
Marker105284	Chr1	829226762
Marker105306	Chr1	829565242
Marker105387	Chr1	830367680
Marker105415	Chr1	830581710
Marker105513	Chr1	831916815
Marker105521	Chr1	832131736
Marker105588	Chr1	834251589
Marker105631	Chr1	835798482
Marker105648	Chr1	835899550
Marker105683	Chr1	837168746
Marker105806	Chr1	838665993
Marker105975	Chr1	843685134
Marker106101	Chr1	845139647
Marker106137	Chr1	846233796
Marker106172	Chr1	846811793
Marker106308	Chr1	850267631
Marker106621	Chr1	853145432
Marker106687	Chr1	853844239
Marker106725	Chr1	854017705
Marker106818	Chr1	855770986
Marker106864	Chr1	856702635
Marker106868	Chr1	856760297
Marker106878	Chr1	856839360
Marker107306	Chr1	867748771
Marker107323	Chr1	867918711
Marker107531	Chr1	869721892
Marker107741	Chr1	871725700
Marker108136	Chr1	878239463
Marker108151	Chr1	878331257
Marker108169	Chr1	878525733
Marker108216	Chr1	879286738
Marker108229	Chr1	879419926
Marker108705	Chr1	885254208
Marker108723	Chr1	885362822
Marker108759	Chr1	885594042
Marker108901	Chr1	887904286
Marker108953	Chr1	888762912
Marker108961	Chr1	888841462
Marker109005	Chr1	889318434
Marker109040	Chr1	890288279
Marker109072	Chr1	890999307
Marker109089	Chr1	891438803
Marker109110	Chr1	891506850
Marker109217	Chr1	892800452
Marker109288	Chr1	894221847
Marker109397	Chr1	896626088
Marker109403	Chr1	896784287
Marker109419	Chr1	897227685
Marker109448	Chr1	897647394
Marker109531	Chr1	898615793
Marker109553	Chr1	899582850
Marker109711	Chr1	902689317
Marker109743	Chr1	903044792
Marker109871	Chr1	905950774
Marker109955	Chr1	907738057
Marker110009	Chr1	908688605
Marker110021	Chr1	908838933
Marker110087	Chr1	909331767
Marker110092	Chr1	909363986
Marker110124	Chr1	910789555
Marker110153	Chr1	911564310
Marker110356	Chr1	916649817
Marker110368	Chr1	916820475
Marker110403	Chr1	917688052
Marker110467	Chr1	918642615
Marker110517	Chr1	919312287
Marker110615	Chr1	920858515
Marker110687	Chr1	921626818
Marker110746	Chr1	922642570
Marker111253	Chr1	931291842
Marker226342	Chr2	505287
Marker226402	Chr2	2243311
Marker226432	Chr2	2754497
Marker226513	Chr2	4258176
Marker226589	Chr2	4799677
Marker226669	Chr2	5424487
Marker226751	Chr2	6404751
Marker226772	Chr2	6643980
Marker226898	Chr2	8230566
Marker226902	Chr2	8664128
Marker227030	Chr2	10688589
Marker227097	Chr2	12131524
Marker227143	Chr2	12703499
Marker227358	Chr2	16021691
Marker227363	Chr2	16105155
Marker227387	Chr2	16894102
Marker227400	Chr2	17219899
Marker227555	Chr2	21884468
Marker227678	Chr2	24186101
Marker227688	Chr2	24508669
Marker227695	Chr2	24777568
Marker227718	Chr2	25006520
Marker227740	Chr2	25456554
Marker227764	Chr2	25719758
Marker227829	Chr2	26271672
Marker227835	Chr2	26329566
Marker227843	Chr2	26733976
Marker227885	Chr2	26890871
Marker228049	Chr2	29647635
Marker228125	Chr2	30866500
Marker228151	Chr2	31312927
Marker228207	Chr2	32681693
Marker228370	Chr2	35863262
Marker228397	Chr2	36116365
Marker228589	Chr2	40406297
Marker228639	Chr2	41241408
Marker228640	Chr2	41323158
Marker228730	Chr2	42811418
Marker228753	Chr2	43338401
Marker228757	Chr2	43674027
Marker228767	Chr2	44495186
Marker228851	Chr2	46471035
Marker228864	Chr2	46718920
Marker228901	Chr2	47178869
Marker228938	Chr2	47709417
Marker228945	Chr2	47794716
Marker228966	Chr2	47952501
Marker229024	Chr2	49241077
Marker229158	Chr2	53350134
Marker229314	Chr2	60923083
Marker229394	Chr2	61741282
Marker229405	Chr2	62708237
Marker229427	Chr2	62850861
Marker229435	Chr2	62925894
Marker229462	Chr2	63260507
Marker229547	Chr2	67016918
Marker229687	Chr2	69982614
Marker229711	Chr2	70984665
Marker229714	Chr2	71241292
Marker229733	Chr2	71460059
Marker229769	Chr2	72580520
Marker229804	Chr2	73293370
Marker229842	Chr2	74243105
Marker229886	Chr2	74569491
Marker229898	Chr2	74726273
Marker230061	Chr2	77030630
Marker230098	Chr2	77781357
Marker230269	Chr2	82470921
Marker230432	Chr2	87555593
Marker230505	Chr2	87876502
Marker230539	Chr2	88184708
Marker230617	Chr2	88601827
Marker230653	Chr2	88847212
Marker230784	Chr2	91155006
Marker230840	Chr2	91815669
Marker230895	Chr2	91884332
Marker230946	Chr2	92210594
Marker230983	Chr2	92703335
Marker230995	Chr2	92825803
Marker231002	Chr2	93421895
Marker231030	Chr2	93598096
Marker231073	Chr2	94509902
Marker231091	Chr2	94888378
Marker231273	Chr2	97758950
Marker231282	Chr2	97789228
Marker231318	Chr2	98003229
Marker231362	Chr2	98950456
Marker231395	Chr2	99463793
Marker231410	Chr2	99762859
Marker231416	Chr2	99863653
Marker231417	Chr2	99989725
Marker231540	Chr2	102430361
Marker231555	Chr2	102549806
Marker231586	Chr2	103411573
Marker231617	Chr2	103531305
Marker231665	Chr2	104889816
Marker231724	Chr2	105770596
Marker231767	Chr2	106319426
Marker231771	Chr2	106531673
Marker231987	Chr2	112100303
Marker232045	Chr2	114028622
Marker232086	Chr2	114394619
Marker232250	Chr2	119251998
Marker232356	Chr2	122226053
Marker232397	Chr2	122384693
Marker232408	Chr2	122827547
Marker232473	Chr2	123596848
Marker232524	Chr2	124351776
Marker232544	Chr2	125025649
Marker232548	Chr2	125279663
Marker232573	Chr2	125531157
Marker232621	Chr2	126017772
Marker232641	Chr2	126276542
Marker232737	Chr2	128646112
Marker232897	Chr2	134088469
Marker232907	Chr2	134365926
Marker232938	Chr2	135118567
Marker233019	Chr2	136495290
Marker233192	Chr2	140907820
Marker233367	Chr2	144214833
Marker233395	Chr2	144506985
Marker233524	Chr2	147550647
Marker233541	Chr2	148376349
Marker233567	Chr2	149622492
Marker233615	Chr2	150599273
Marker233857	Chr2	157556191
Marker234029	Chr2	159649951
Marker234087	Chr2	160375506
Marker234131	Chr2	161084457
Marker234155	Chr2	161611997
Marker234169	Chr2	161703391
Marker234190	Chr2	162086547
Marker234199	Chr2	162228530
Marker234379	Chr2	166618146
Marker234393	Chr2	166650977
Marker234448	Chr2	167099907
Marker234482	Chr2	167205692
Marker234510	Chr2	168535864
Marker234591	Chr2	170407096
Marker234734	Chr2	172709758
Marker234808	Chr2	173529963
Marker234922	Chr2	174338091
Marker235031	Chr2	175658313
Marker235109	Chr2	178028801
Marker235409	Chr2	186244512
Marker235435	Chr2	186546240
Marker235855	Chr2	195801133
Marker236000	Chr2	197994968
Marker236031	Chr2	198203401
Marker236152	Chr2	199705896
Marker236188	Chr2	199994870
Marker236306	Chr2	201704674
Marker236386	Chr2	203448398
Marker236697	Chr2	208403920
Marker237476	Chr2	219021689
Marker237734	Chr2	223360832
Marker237805	Chr2	224679693
Marker237910	Chr2	225587421
Marker238091	Chr2	227750636
Marker238096	Chr2	227816308
Marker238237	Chr2	229027822
Marker238280	Chr2	229658955
Marker238421	Chr2	230723277
Marker238452	Chr2	231249831
Marker238739	Chr2	236401605
Marker238888	Chr2	238464646
Marker239140	Chr2	241109702
Marker239276	Chr2	241930453
Marker239290	Chr2	242231619
Marker239295	Chr2	242269476
Marker239339	Chr2	243271262
Marker239347	Chr2	243345190
Marker239449	Chr2	243809769
Marker239517	Chr2	244776892
Marker239636	Chr2	246002640
Marker239645	Chr2	246104400
Marker239802	Chr2	247904905
Marker240058	Chr2	252781529
Marker240120	Chr2	254603630
Marker240136	Chr2	254785577
Marker241273	Chr2	276239862
Marker241327	Chr2	277156035
Marker241562	Chr2	280469020
Marker242119	Chr2	286694393
Marker242838	Chr2	299594676
Marker242844	Chr2	299680008
Marker243012	Chr2	302978081
Marker243079	Chr2	303315745
Marker243264	Chr2	308321789
Marker243446	Chr2	310914527
Marker243519	Chr2	312588105
Marker243710	Chr2	315305166
Marker243924	Chr2	318173646
Marker244233	Chr2	321915940
Marker244474	Chr2	325467183
Marker244475	Chr2	325557460
Marker244641	Chr2	328469027
Marker245075	Chr2	334394929
Marker245145	Chr2	335662554
Marker245152	Chr2	335709278
Marker245297	Chr2	338927222
Marker245383	Chr2	340844458
Marker245523	Chr2	341628436
Marker245926	Chr2	345002585
Marker246450	Chr2	349538849
Marker246570	Chr2	350774628
Marker246702	Chr2	352050168
Marker246728	Chr2	352241794
Marker246808	Chr2	352757850
Marker246891	Chr2	353191506
Marker247350	Chr2	357543069
Marker247448	Chr2	358391376
Marker247660	Chr2	359804585
Marker247863	Chr2	361491208
Marker247894	Chr2	361885625
Marker248009	Chr2	364185151
Marker248087	Chr2	365944775
Marker248100	Chr2	366315294
Marker248314	Chr2	369584295
Marker248338	Chr2	369896278
Marker248478	Chr2	372621858
Marker248630	Chr2	375447593
Marker248966	Chr2	381154272
Marker249053	Chr2	382617313
Marker249380	Chr2	388824514
Marker249438	Chr2	389688610
Marker249538	Chr2	390909385
Marker249879	Chr2	396787340
Marker249923	Chr2	397734924
Marker250067	Chr2	400108550
Marker250111	Chr2	400908389
Marker250578	Chr2	408187532
Marker250633	Chr2	409123080
Marker250888	Chr2	415323557
Marker250998	Chr2	417708425
Marker251277	Chr2	423489868
Marker251292	Chr2	423780237
Marker251319	Chr2	424366220
Marker251496	Chr2	429445497
Marker251554	Chr2	430396645
Marker251584	Chr2	431025415
Marker251597	Chr2	431181496
Marker251609	Chr2	431222785
Marker251847	Chr2	435698910
Marker251872	Chr2	436363664
Marker252090	Chr2	440476047
Marker252851	Chr2	463687086
Marker253008	Chr2	469859142
Marker253482	Chr2	482404756
Marker253512	Chr2	482712722
Marker253794	Chr2	488409358
Marker254171	Chr2	494908322
Marker254247	Chr2	496901285
Marker254270	Chr2	497509980
Marker254287	Chr2	497852737
Marker254330	Chr2	498341404
Marker254468	Chr2	500545751
Marker254523	Chr2	501973207
Marker254758	Chr2	505888467
Marker254887	Chr2	507796611
Marker258026	Chr2	588354177
Marker258857	Chr2	615217634
Marker259099	Chr2	623574556
Marker260626	Chr2	659349470
Marker260963	Chr2	665757025
Marker261123	Chr2	668034563
Marker261489	Chr2	674917019
Marker261532	Chr2	675432510
Marker261622	Chr2	677372680
Marker261782	Chr2	679796161
Marker261836	Chr2	680566897
Marker261845	Chr2	680649791
Marker261896	Chr2	681478053
Marker262136	Chr2	685373625
Marker262325	Chr2	688145971
Marker262441	Chr2	690201067
Marker262835	Chr2	698110265
Marker262842	Chr2	698198002
Marker262875	Chr2	698844766
Marker263025	Chr2	701554794
Marker263063	Chr2	702086184
Marker263075	Chr2	702622959
Marker263079	Chr2	702906977
Marker263088	Chr2	703594715
Marker263268	Chr2	709523603
Marker263350	Chr2	711266311
Marker263386	Chr2	711831635
Marker263452	Chr2	713128659
Marker263532	Chr2	714539531
Marker263544	Chr2	714701390
Marker263680	Chr2	717399362
Marker264117	Chr2	722948959
Marker264165	Chr2	722985087
Marker264209	Chr2	723596878
Marker264214	Chr2	723664570
Marker264257	Chr2	724768010
Marker264266	Chr2	724886898
Marker264327	Chr2	725247002
Marker264338	Chr2	725280999
Marker264345	Chr2	725441418
Marker264380	Chr2	725947698
Marker264446	Chr2	726416113
Marker264538	Chr2	727847137
Marker264582	Chr2	728176485
Marker264629	Chr2	728829087
Marker264774	Chr2	730925130
Marker266096	Chr2	753824371
Marker266648	Chr2	763524826
Marker266996	Chr2	768955886
Marker267062	Chr2	769747076
Marker267381	Chr2	774484662
Marker267763	Chr2	781048233
Marker267819	Chr2	783303838
Marker267882	Chr2	784474893
Marker267907	Chr2	785159602
Marker267965	Chr2	786322428
Marker267976	Chr2	786547256
Marker268183	Chr2	790255577
Marker268230	Chr2	791785157
Marker268311	Chr2	793693884
Marker268355	Chr2	794706088
Marker268855	Chr2	802771063
Marker268986	Chr2	803872983
Marker269063	Chr2	805003113
Marker269067	Chr2	805098960
Marker269239	Chr2	809349553
Marker269433	Chr2	812040650
Marker269466	Chr2	812873759
Marker269475	Chr2	813203729
Marker269571	Chr2	816601118
Marker269633	Chr2	817478332
Marker269644	Chr2	817765326
Marker269810	Chr2	820499752
Marker269825	Chr2	820923237
Marker269890	Chr2	822447964
Marker269891	Chr2	822528076
Marker269912	Chr2	822793478
Marker270018	Chr2	823867341
Marker270076	Chr2	827211523
Marker270100	Chr2	828557784
Marker270139	Chr2	829388534
Marker270172	Chr2	829864942
Marker270236	Chr2	831832502
Marker270257	Chr2	832295384
Marker270311	Chr2	833149641
Marker270318	Chr2	833234530
Marker270407	Chr2	834636603
Marker270470	Chr2	835351033
Marker270503	Chr2	836423873
Marker270507	Chr2	836550873
Marker270508	Chr2	836608539
Marker270511	Chr2	836714254
Marker270898	Chr2	840729404
Marker270970	Chr2	842018924
Marker271150	Chr2	845052284
Marker271166	Chr2	845288247
Marker271246	Chr2	847670341
Marker271297	Chr2	848676621
Marker271481	Chr2	851609490
Marker271614	Chr2	854458498
Marker271633	Chr2	854647947
Marker271639	Chr2	854730699
Marker271650	Chr2	854883874
Marker271773	Chr2	856949666
Marker271774	Chr2	856981742
Marker271864	Chr2	858002228
Marker271886	Chr2	858110661
Marker271925	Chr2	858382581
Marker271945	Chr2	858487274
Marker271952	Chr2	858575699
Marker271954	Chr2	858641081
Marker271998	Chr2	858889543
Marker272129	Chr2	860559365
Marker272195	Chr2	861828333
Marker272505	Chr2	870444388
Marker272530	Chr2	871093525
Marker272600	Chr2	871657416
Marker272645	Chr2	871844486
Marker272673	Chr2	872115110
Marker272877	Chr2	877656262
Marker273127	Chr2	881033811
Marker273151	Chr2	881209850
Marker273186	Chr2	881574944
Marker273222	Chr2	881797581
Marker273251	Chr2	882605159
Marker273284	Chr2	883037964
Marker273368	Chr2	884240656
Marker273396	Chr2	884737058
Marker273735	Chr2	890237433
Marker273813	Chr2	891532803
Marker273834	Chr2	892126920
Marker273931	Chr2	892968463
Marker273956	Chr2	893118348
Marker273963	Chr2	893131875
Marker273984	Chr2	893444852
Marker274016	Chr2	893625438
Marker274163	Chr2	896271349
Marker274242	Chr2	897152845
Marker274290	Chr2	897528256
Marker274307	Chr2	897909811
Marker274380	Chr2	899350578
Marker274419	Chr2	899741174
Marker274502	Chr2	902445884
Marker274558	Chr2	903619896
Marker274578	Chr2	904179615
Marker274630	Chr2	905529248
Marker274709	Chr2	906318382
Marker274740	Chr2	906769716
Marker274829	Chr2	909465248
Marker274832	Chr2	909529184
Marker274841	Chr2	910003818
Marker274863	Chr2	910307017
Marker274922	Chr2	911220698
Marker274943	Chr2	913295736
Marker275001	Chr2	917176313
Marker275055	Chr2	919208960
Marker275134	Chr2	919641023
Marker275252	Chr2	921304551
Marker275345	Chr2	922142133
Marker275358	Chr2	922392456
Marker275359	Chr2	922672451
Marker275400	Chr2	923369085
Marker275410	Chr2	924221059
Marker275417	Chr2	924328913
Marker275431	Chr2	924486277
Marker275549	Chr2	926345928
Marker275607	Chr2	928027228
Marker275622	Chr2	928120880
Marker275641	Chr2	928188759
Marker275672	Chr2	928675196
Marker275680	Chr2	929095189
Marker275808	Chr2	930967624
Marker275812	Chr2	931041507
Marker275852	Chr2	932338001
Marker275920	Chr2	933948876
Marker275987	Chr2	934927824
Marker275998	Chr2	935206840
Marker276032	Chr2	936345573
Marker276067	Chr2	937010050
Marker276103	Chr2	937204183
Marker276111	Chr2	937383027
Marker276171	Chr2	938345649
Marker276177	Chr2	938562298
Marker276233	Chr2	941311410
Marker276256	Chr2	941724528
Marker276286	Chr2	941867116
Marker276346	Chr2	943735212
Marker276374	Chr2	944189597
Marker276379	Chr2	944389282
Marker276485	Chr2	947266647
Marker276509	Chr2	947833808
Marker276604	Chr2	949595260
Marker276623	Chr2	950161401
Marker276699	Chr2	951081660
Marker276736	Chr2	952289670
Marker276767	Chr2	953066820
Marker276774	Chr2	953361712
Marker276893	Chr2	956047410
Marker276969	Chr2	957383614
Marker277084	Chr2	962063016
Marker277142	Chr2	963229762
Marker277177	Chr2	963844651
Marker277218	Chr2	965336349
Marker277264	Chr2	966012530
Marker277304	Chr2	966766859
Marker277373	Chr2	968565997
Marker277375	Chr2	968846454
Marker277394	Chr2	969513400
Marker277492	Chr2	971562725
Marker277543	Chr2	972668988
Marker277592	Chr2	973054265
Marker277628	Chr2	973587551
Marker277671	Chr2	974328536
Marker277740	Chr2	974945563
Marker277811	Chr2	976024742
Marker277857	Chr2	977300761
Marker277972	Chr2	978374879
Marker277986	Chr2	978421198
Marker278055	Chr2	978819555
Marker278064	Chr2	979247123
Marker278096	Chr2	979305545
Marker278254	Chr2	983493397
Marker278307	Chr2	985596792
Marker278383	Chr2	987188351
Marker278393	Chr2	987516865
Marker278398	Chr2	987537154
Marker278423	Chr2	987614326
Marker278428	Chr2	987708996
Marker278449	Chr2	987897464
Marker278476	Chr2	988075503
Marker278489	Chr2	988085674
Marker278522	Chr2	988428476
Marker278568	Chr2	989922039
Marker278719	Chr2	993745321
Marker278826	Chr2	999214979
Marker278836	Chr2	999487638
Marker278881	Chr2	1000245205
Marker278892	Chr2	1000636237
Marker278990	Chr2	1002300329
Marker279020	Chr2	1002746648
Marker279050	Chr2	1003130644
Marker279122	Chr2	1003790130
Marker279125	Chr2	1004017031
Marker279165	Chr2	1004921415
Marker279235	Chr2	1005825366
Marker279315	Chr2	1007988705
Marker279321	Chr2	1008013600
Marker279337	Chr2	1008291292
Marker279354	Chr2	1008412901
Marker279379	Chr2	1009205961
Marker279424	Chr2	1009962277
Marker279432	Chr2	1010137364
Marker279483	Chr2	1011133495
Marker279503	Chr2	1011336605
Marker279584	Chr2	1012322779
Marker279601	Chr2	1012473764
Marker279640	Chr2	1012756853
Marker279672	Chr2	1013226574
Marker279680	Chr2	1013625921
Marker279696	Chr2	1014125096
Marker279704	Chr2	1014492286
Marker279817	Chr2	1015300764
Marker279873	Chr2	1016686869
Marker279906	Chr2	1018077107
Marker279953	Chr2	1018512616
Marker280111	Chr2	1019439792
Marker280167	Chr2	1021070497
Marker280254	Chr2	1023229253
Marker280306	Chr2	1024533804
Marker280330	Chr2	1025385761
Marker280346	Chr2	1025772478
Marker280361	Chr2	1026094349
Marker280449	Chr2	1027438406
Marker280479	Chr2	1029016251
Marker280499	Chr2	1029458108
Marker280518	Chr2	1029521602
Marker280548	Chr2	1029701684
Marker280568	Chr2	1029853703
Marker280577	Chr2	1030501746
Marker280702	Chr2	1033156875
Marker280824	Chr2	1036511005
Marker280872	Chr2	1038141026
Marker281013	Chr2	1040111948
Marker281067	Chr2	1041731417
Marker281120	Chr2	1043280647
Marker281137	Chr2	1043767313
Marker281175	Chr2	1043911399
Marker281219	Chr2	1044492283
Marker281222	Chr2	1044569411
Marker281267	Chr2	1045334735
Marker281292	Chr2	1045946444
Marker281379	Chr2	1047179839
Marker281483	Chr2	1049291283
Marker281540	Chr2	1049916195
Marker281592	Chr2	1051856294
Marker281622	Chr2	1052511134
Marker281703	Chr2	1054454921
Marker281749	Chr2	1056445849
Marker281798	Chr2	1057418284
Marker281886	Chr2	1058065959
Marker282019	Chr2	1059658745
Marker282070	Chr2	1060322809
Marker282086	Chr2	1060498893
Marker282125	Chr2	1061102088
Marker282222	Chr2	1063248489
Marker282271	Chr2	1064027041
Marker282279	Chr2	1064100177
Marker282305	Chr2	1064204722
Marker282338	Chr2	1065067862
Marker282380	Chr2	1066230192
Marker282396	Chr2	1066598718
Marker282407	Chr2	1066735831
Marker282501	Chr2	1068547057
Marker282517	Chr2	1068608087
Marker282561	Chr2	1069768009
Marker282567	Chr2	1069899238
Marker282703	Chr2	1073184946
Marker282731	Chr2	1073508331
Marker282836	Chr2	1075728780
Marker282919	Chr2	1076275596
Marker283025	Chr2	1079251430
Marker283102	Chr2	1081029723
Marker283119	Chr2	1081294733
Marker283169	Chr2	1082207713
Marker283233	Chr2	1084217063
Marker283270	Chr2	1084445900
Marker283308	Chr2	1085098390
Marker283326	Chr2	1085277019
Marker283370	Chr2	1086688113
Marker283391	Chr2	1086855076
Marker283454	Chr2	1087615038
Marker283490	Chr2	1087817603
Marker283497	Chr2	1087846530
Marker283576	Chr2	1089607832
Marker283637	Chr2	1091417159
Marker283702	Chr2	1091903079
Marker283796	Chr2	1093019179
Marker284003	Chr2	1093971492
Marker284066	Chr2	1096394127
Marker284074	Chr2	1096517853
Marker284086	Chr2	1097055068
Marker284112	Chr2	1097596556
Marker284148	Chr2	1098558435
Marker284149	Chr2	1098687930
Marker284188	Chr2	1099431395
Marker284207	Chr2	1100342628
Marker284276	Chr2	1102613582
Marker284281	Chr2	1102709845
Marker284309	Chr2	1103794806
Marker284434	Chr2	1106363636
Marker284466	Chr2	1106634649
Marker284488	Chr2	1107441517
Marker284491	Chr2	1107545824
Marker284566	Chr2	1108977024
Marker284587	Chr2	1109333176
Marker284602	Chr2	1109542095
Marker284638	Chr2	1111160084
Marker284736	Chr2	1114134805
Marker284801	Chr2	1115029384
Marker284845	Chr2	1115721183
Marker285010	Chr2	1119283537
Marker285087	Chr2	1120857853
Marker285103	Chr2	1121184985
Marker285196	Chr2	1121807635
Marker285210	Chr2	1122308555
Marker285279	Chr2	1122785542
Marker285280	Chr2	1122829208
Marker285304	Chr2	1122887392
Marker285506	Chr2	1125506765
Marker285516	Chr2	1125578574
Marker285537	Chr2	1125790685
Marker285631	Chr2	1129649237
Marker285694	Chr2	1130490973
Marker165	Chr3	4945130
Marker200	Chr3	6595261
Marker243	Chr3	7109488
Marker347	Chr3	8626808
Marker412	Chr3	9517806
Marker486	Chr3	10249035
Marker574	Chr3	11161443
Marker650	Chr3	13431724
Marker712	Chr3	16008646
Marker829	Chr3	17305693
Marker926	Chr3	18711753
Marker1196	Chr3	20661712
Marker1272	Chr3	21775744
Marker1284	Chr3	21931325
Marker1425	Chr3	25162041
Marker1451	Chr3	25727768
Marker1528	Chr3	27179361
Marker1557	Chr3	27567233
Marker1618	Chr3	28950942
Marker1643	Chr3	29152602
Marker1653	Chr3	29684364
Marker1800	Chr3	30680193
Marker2017	Chr3	32663919
Marker2035	Chr3	32795737
Marker2118	Chr3	33972036
Marker2212	Chr3	34501821
Marker2266	Chr3	35697565
Marker2599	Chr3	44029595
Marker2621	Chr3	44113338
Marker2733	Chr3	46635254
Marker2857	Chr3	49499761
Marker2957	Chr3	52067413
Marker3091	Chr3	56630445
Marker3227	Chr3	60108040
Marker3269	Chr3	61511000
Marker3339	Chr3	61969074
Marker3445	Chr3	63261590
Marker3523	Chr3	64299544
Marker3610	Chr3	66117788
Marker3707	Chr3	67972397
Marker3844	Chr3	71795596
Marker3867	Chr3	72040146
Marker3987	Chr3	73560370
Marker4096	Chr3	75024242
Marker4174	Chr3	77513989
Marker4203	Chr3	78461155
Marker4353	Chr3	80587031
Marker4508	Chr3	83908558
Marker4613	Chr3	86205477
Marker4616	Chr3	86282275
Marker4638	Chr3	86457052
Marker4659	Chr3	86789370
Marker4717	Chr3	87661677
Marker4734	Chr3	87699872
Marker4771	Chr3	87893012
Marker4855	Chr3	89947621
Marker4861	Chr3	90033961
Marker4872	Chr3	90163968
Marker4932	Chr3	90926524
Marker4940	Chr3	91048666
Marker5081	Chr3	92490952
Marker5131	Chr3	93253835
Marker5144	Chr3	93381979
Marker5145	Chr3	93490635
Marker5290	Chr3	94777530
Marker5310	Chr3	94932159
Marker5407	Chr3	96580794
Marker5410	Chr3	96718930
Marker5452	Chr3	97706442
Marker5509	Chr3	98975905
Marker5516	Chr3	99083880
Marker5559	Chr3	99481380
Marker5721	Chr3	102130810
Marker5809	Chr3	103511296
Marker5866	Chr3	104482920
Marker5886	Chr3	105411727
Marker5983	Chr3	105824057
Marker6011	Chr3	106687664
Marker6021	Chr3	106900227
Marker6051	Chr3	107252003
Marker6084	Chr3	108734138
Marker6142	Chr3	110553716
Marker6149	Chr3	110630438
Marker6259	Chr3	113407963
Marker6288	Chr3	113620041
Marker6362	Chr3	113993989
Marker6383	Chr3	114096757
Marker6425	Chr3	114603097
Marker6519	Chr3	115872479
Marker6533	Chr3	116525217
Marker6642	Chr3	118823954
Marker6733	Chr3	121545425
Marker6738	Chr3	121619694
Marker6805	Chr3	122102640
Marker6837	Chr3	122432510
Marker6866	Chr3	122677796
Marker6877	Chr3	123315050
Marker6981	Chr3	126457834
Marker7002	Chr3	127091058
Marker7004	Chr3	127193793
Marker7018	Chr3	127517536
Marker7062	Chr3	128265672
Marker7076	Chr3	128659519
Marker7097	Chr3	128920330
Marker7120	Chr3	129208738
Marker7209	Chr3	130454308
Marker7231	Chr3	130615207
Marker7281	Chr3	131365047
Marker7450	Chr3	137067445
Marker7489	Chr3	137425846
Marker7560	Chr3	138845879
Marker7580	Chr3	139652496
Marker7624	Chr3	140024912
Marker7677	Chr3	141192845
Marker7680	Chr3	141530868
Marker7846	Chr3	144220298
Marker7937	Chr3	145300735
Marker7989	Chr3	145900054
Marker8037	Chr3	146793479
Marker8142	Chr3	148879612
Marker8240	Chr3	150289278
Marker8256	Chr3	150321751
Marker8283	Chr3	150785800
Marker8307	Chr3	151359765
Marker8383	Chr3	153024431
Marker8411	Chr3	153298747
Marker8452	Chr3	153542451
Marker8498	Chr3	153985690
Marker8632	Chr3	154878694
Marker8638	Chr3	154910493
Marker8648	Chr3	155030553
Marker8684	Chr3	155463704
Marker8819	Chr3	157966014
Marker9204	Chr3	165277102
Marker9248	Chr3	165610325
Marker9254	Chr3	165765522
Marker9367	Chr3	167415391
Marker9500	Chr3	168955818
Marker9513	Chr3	169332784
Marker9657	Chr3	170926945
Marker9674	Chr3	171506676
Marker9703	Chr3	171854842
Marker9746	Chr3	172235861
Marker9748	Chr3	172282310
Marker9827	Chr3	174026310
Marker9849	Chr3	174358801
Marker9921	Chr3	175441779
Marker10128	Chr3	177627043
Marker10164	Chr3	177835697
Marker10283	Chr3	179470911
Marker10634	Chr3	188750147
Marker10778	Chr3	192524584
Marker10857	Chr3	194164490
Marker10877	Chr3	194707773
Marker10886	Chr3	194947101
Marker11095	Chr3	197465392
Marker11208	Chr3	198701424
Marker11220	Chr3	198963343
Marker11244	Chr3	199469054
Marker11246	Chr3	199641862
Marker11268	Chr3	200072460
Marker11353	Chr3	201832990
Marker11359	Chr3	202047295
Marker11441	Chr3	204423253
Marker11485	Chr3	204823312
Marker11497	Chr3	205047437
Marker11557	Chr3	206027698
Marker11578	Chr3	206348477
Marker11873	Chr3	211785868
Marker11889	Chr3	212201621
Marker11950	Chr3	212852099
Marker11961	Chr3	212974070
Marker11974	Chr3	213055064
Marker11996	Chr3	213141946
Marker12006	Chr3	213490398
Marker12086	Chr3	215425174
Marker12108	Chr3	216208258
Marker12237	Chr3	218046726
Marker12243	Chr3	218217073
Marker12349	Chr3	222232660
Marker12397	Chr3	223034094
Marker12810	Chr3	229107581
Marker12888	Chr3	229826035
Marker12910	Chr3	229981589
Marker12933	Chr3	230047718
Marker12964	Chr3	230119760
Marker12985	Chr3	230754721
Marker13004	Chr3	231886666
Marker13010	Chr3	231960003
Marker13094	Chr3	233377436
Marker13116	Chr3	233858582
Marker13279	Chr3	235955145
Marker13418	Chr3	237476823
Marker13424	Chr3	237525742
Marker13495	Chr3	238468159
Marker13548	Chr3	239437107
Marker13557	Chr3	239553258
Marker13611	Chr3	240036586
Marker13691	Chr3	240851231
Marker13702	Chr3	240924141
Marker13846	Chr3	243259229
Marker13873	Chr3	243477542
Marker14066	Chr3	251720793
Marker14091	Chr3	252022409
Marker14230	Chr3	254235018
Marker14334	Chr3	257671326
Marker14479	Chr3	260510519
Marker14769	Chr3	265822283
Marker14870	Chr3	267015463
Marker14880	Chr3	267068854
Marker14959	Chr3	268211214
Marker15105	Chr3	269373170
Marker15201	Chr3	270409362
Marker15466	Chr3	273417920
Marker15515	Chr3	275064521
Marker15572	Chr3	276125826
Marker15619	Chr3	277061125
Marker15679	Chr3	277945202
Marker15991	Chr3	280628789
Marker16008	Chr3	280706767
Marker16194	Chr3	282269245
Marker16205	Chr3	282449887
Marker16252	Chr3	282685978
Marker16278	Chr3	282991451
Marker16343	Chr3	283508755
Marker16391	Chr3	283737523
Marker16415	Chr3	283861273
Marker16474	Chr3	284597673
Marker16508	Chr3	285882097
Marker16576	Chr3	286599804
Marker16615	Chr3	287485121
Marker16616	Chr3	287681285
Marker16830	Chr3	290441604
Marker16856	Chr3	291552817
Marker17264	Chr3	299889028
Marker17563	Chr3	303939474
Marker18701	Chr3	318082402
Marker18769	Chr3	318652384
Marker18902	Chr3	320161044
Marker19268	Chr3	326422223
Marker19616	Chr3	332314304
Marker19882	Chr3	335089267
Marker20105	Chr3	337661247
Marker21079	Chr3	348793083
Marker21484	Chr3	353425983
Marker21612	Chr3	355705091
Marker21621	Chr3	355843020
Marker22174	Chr3	367413245
Marker22199	Chr3	368297695
Marker22267	Chr3	370294662
Marker22376	Chr3	372872780
Marker22542	Chr3	376166331
Marker23033	Chr3	387159407
Marker23322	Chr3	394454020
Marker23704	Chr3	405585315
Marker23951	Chr3	411281509
Marker24364	Chr3	420122170
Marker24508	Chr3	423868069
Marker24822	Chr3	431694420
Marker24883	Chr3	432679223
Marker24898	Chr3	433192816
Marker25376	Chr3	447217928
Marker25412	Chr3	447754482
Marker25461	Chr3	450365286
Marker25480	Chr3	450823068
Marker25571	Chr3	452880411
Marker25623	Chr3	454550193
Marker25646	Chr3	455134205
Marker25864	Chr3	458430478
Marker25948	Chr3	460413325
Marker25958	Chr3	460838153
Marker25997	Chr3	461377195
Marker26054	Chr3	462440449
Marker26142	Chr3	464333394
Marker26175	Chr3	464990950
Marker26193	Chr3	465288948
Marker26276	Chr3	467074922
Marker26416	Chr3	470174037
Marker26510	Chr3	473727813
Marker26568	Chr3	475141650
Marker26612	Chr3	475958739
Marker26631	Chr3	476318952
Marker26657	Chr3	476934139
Marker26765	Chr3	479583174
Marker26788	Chr3	480424389
Marker26793	Chr3	480588901
Marker26925	Chr3	484057995
Marker27065	Chr3	488069523
Marker27226	Chr3	492178565
Marker27276	Chr3	493190566
Marker27279	Chr3	493527918
Marker27307	Chr3	494016411
Marker27399	Chr3	496355745
Marker27452	Chr3	498207003
Marker27503	Chr3	499040325
Marker27540	Chr3	500632427
Marker28153	Chr3	514108843
Marker28198	Chr3	515067652
Marker28201	Chr3	515190285
Marker28210	Chr3	515663131
Marker28234	Chr3	516400274
Marker28429	Chr3	525432046
Marker28522	Chr3	527719489
Marker28623	Chr3	529222050
Marker29030	Chr3	539432397
Marker29280	Chr3	544415256
Marker29436	Chr3	547759320
Marker29721	Chr3	556056689
Marker30018	Chr3	562771413
Marker30222	Chr3	568268665
Marker30321	Chr3	570320941
Marker30698	Chr3	579019183
Marker30848	Chr3	583352540
Marker30894	Chr3	584306244
Marker30897	Chr3	584397818
Marker30900	Chr3	584492212
Marker30913	Chr3	584848721
Marker31098	Chr3	587715256
Marker31140	Chr3	589094853
Marker31169	Chr3	589972735
Marker31497	Chr3	596385506
Marker31534	Chr3	597390060
Marker31580	Chr3	598439229
Marker31683	Chr3	601455353
Marker32093	Chr3	611056250
Marker32224	Chr3	614684849
Marker32301	Chr3	617262628
Marker32325	Chr3	618064512
Marker32429	Chr3	621070692
Marker32532	Chr3	624210113
Marker32939	Chr3	634322287
Marker33082	Chr3	636997771
Marker33090	Chr3	637125721
Marker33117	Chr3	638114162
Marker33202	Chr3	640863375
Marker33361	Chr3	644663617
Marker33528	Chr3	648865380
Marker33582	Chr3	649529648
Marker33826	Chr3	655965650
Marker34575	Chr3	674169427
Marker35244	Chr3	691231557
Marker35993	Chr3	710386368
Marker35994	Chr3	710415397
Marker36247	Chr3	716886863
Marker36932	Chr3	725090919
Marker37232	Chr3	727290325
Marker37259	Chr3	727625852
Marker37272	Chr3	728118690
Marker37394	Chr3	729230116
Marker37417	Chr3	729289125
Marker37561	Chr3	730765129
Marker38054	Chr3	737575579
Marker38076	Chr3	738385430
Marker38260	Chr3	741159787
Marker38300	Chr3	741875084
Marker38435	Chr3	743263769
Marker38466	Chr3	743664804
Marker39026	Chr3	758763381
Marker39072	Chr3	759152660
Marker39117	Chr3	759939926
Marker39347	Chr3	764479568
Marker39412	Chr3	764843561
Marker39539	Chr3	767141887
Marker39549	Chr3	767340265
Marker39871	Chr3	772324344
Marker39878	Chr3	772433792
Marker39948	Chr3	774430507
Marker40654	Chr3	786383839
Marker40911	Chr3	790879631
Marker40946	Chr3	791455920
Marker41041	Chr3	793011243
Marker41157	Chr3	794659175
Marker41305	Chr3	797375230
Marker41345	Chr3	797555456
Marker41374	Chr3	797782299
Marker41462	Chr3	799122493
Marker41477	Chr3	799244257
Marker41486	Chr3	799307927
Marker41646	Chr3	801171869
Marker41686	Chr3	801319656
Marker41704	Chr3	801676537
Marker41935	Chr3	804859872
Marker42003	Chr3	805764966
Marker42288	Chr3	811579259
Marker42339	Chr3	811844362
Marker42374	Chr3	812539976
Marker42642	Chr3	816781607
Marker42905	Chr3	819931989
Marker42970	Chr3	820407261
Marker43039	Chr3	821510396
Marker43066	Chr3	822151520
Marker43177	Chr3	824386547
Marker43266	Chr3	826214116
Marker43293	Chr3	826403283
Marker43561	Chr3	831671118
Marker43572	Chr3	832283652
Marker43621	Chr3	832941586
Marker43746	Chr3	837390811
Marker43757	Chr3	837556930
Marker43845	Chr3	838783258
Marker43975	Chr3	840125566
Marker44000	Chr3	840363131
Marker44136	Chr3	841839740
Marker44205	Chr3	842842783
Marker44492	Chr3	847067265
Marker44513	Chr3	847256042
Marker44605	Chr3	847831974
Marker44818	Chr3	852921465
Marker45350	Chr3	859721809
Marker45365	Chr3	859877664
Marker45525	Chr3	861068774
Marker45608	Chr3	862058438
Marker45883	Chr3	865298800
Marker46463	Chr3	873281926
Marker46515	Chr3	873760940
Marker47140	Chr3	883197097
Marker47146	Chr3	883320357
Marker47278	Chr3	885588061
Marker47366	Chr3	886598612
Marker47403	Chr3	886897808
Marker47459	Chr3	887685671
Marker47504	Chr3	887893477
Marker48325	Chr3	902130653
Marker48483	Chr3	906195968
Marker48567	Chr3	906688385
Marker48624	Chr3	907475513
Marker48698	Chr3	908086296
Marker48766	Chr3	909173468
Marker48776	Chr3	909841445
Marker48790	Chr3	909972696
Marker48865	Chr3	910727537
Marker48899	Chr3	911235753
Marker49014	Chr3	912810708
Marker49018	Chr3	912895953
Marker49090	Chr3	914014961
Marker49103	Chr3	914594026
Marker49129	Chr3	915855234
Marker49273	Chr3	921947293
Marker49291	Chr3	923782826
Marker49325	Chr3	926067921
Marker49330	Chr3	926294113
Marker49338	Chr3	926531634
Marker49528	Chr3	928238988
Marker49550	Chr3	928878203
Marker49558	Chr3	928905263
Marker49589	Chr3	929025136
Marker49647	Chr3	930334301
Marker49673	Chr3	930620848
Marker49690	Chr3	930737502
Marker49755	Chr3	931611996
Marker49788	Chr3	932120576
Marker49828	Chr3	932752854
Marker49880	Chr3	933351362
Marker49930	Chr3	933722230
Marker49949	Chr3	933789338
Marker50010	Chr3	934490410
Marker50039	Chr3	934945692
Marker50083	Chr3	935854195
Marker50088	Chr3	935976053
Marker50097	Chr3	936044719
Marker50103	Chr3	936129146
Marker50143	Chr3	939084699
Marker50286	Chr3	941008972
Marker50315	Chr3	941300371
Marker50320	Chr3	941368127
Marker50428	Chr3	942728576
Marker50475	Chr3	943274298
Marker50604	Chr3	944730125
Marker50629	Chr3	944922669
Marker50669	Chr3	945230302
Marker50675	Chr3	945409453
Marker50791	Chr3	947161592
Marker50941	Chr3	948224024
Marker50950	Chr3	948726959
Marker51027	Chr3	949676180
Marker51107	Chr3	951207737
Marker51155	Chr3	951674930
Marker51178	Chr3	952110187
Marker51180	Chr3	952271159
Marker51216	Chr3	952648480
Marker51248	Chr3	953189018
Marker51295	Chr3	954609805
Marker51302	Chr3	954685609
Marker51320	Chr3	954953861
Marker51349	Chr3	955158201
Marker51377	Chr3	955481430
Marker51434	Chr3	955976975
Marker51444	Chr3	956250926
Marker51472	Chr3	956851523
Marker51526	Chr3	957308183
Marker51549	Chr3	957415311
Marker51556	Chr3	957442175
Marker51585	Chr3	957931291
Marker51670	Chr3	959249471
Marker51772	Chr3	960433686
Marker51816	Chr3	960565998
Marker51837	Chr3	960989592
Marker51840	Chr3	961075921
Marker51854	Chr3	961165818
Marker51884	Chr3	961451161
Marker51925	Chr3	962219020
Marker51956	Chr3	962717943
Marker51963	Chr3	962797961
Marker51969	Chr3	962820301
Marker52057	Chr3	964165765
Marker52067	Chr3	965014013
Marker52125	Chr3	966063438
Marker52170	Chr3	966765363
Marker52203	Chr3	966942773
Marker52261	Chr3	967183117
Marker52277	Chr3	967718940
Marker52360	Chr3	968143764
Marker52452	Chr3	970083111
Marker52505	Chr3	970778007
Marker52564	Chr3	971176791
Marker52578	Chr3	971853366
Marker52693	Chr3	972983780
Marker52701	Chr3	973081606
Marker52775	Chr3	973565281
Marker52927	Chr3	975295601
Marker52993	Chr3	975700651
Marker52994	Chr3	975825857
Marker52999	Chr3	975889645
Marker53050	Chr3	976112740
Marker53072	Chr3	976701552
Marker53152	Chr3	977982189
Marker53181	Chr3	978233713
Marker53249	Chr3	979054562
Marker53310	Chr3	980156218
Marker53321	Chr3	980373891
Marker53337	Chr3	980610359
Marker53481	Chr3	983033315
Marker53507	Chr3	984689802
Marker53533	Chr3	985098130
Marker53815	Chr3	991358136
Marker53873	Chr3	992540020
Marker53914	Chr3	993539131
Marker53930	Chr3	993666503
Marker54003	Chr3	994557822
Marker54065	Chr3	996146715
Marker54095	Chr3	997582562
Marker54217	Chr3	999485608
Marker54247	Chr3	999724539
Marker54296	Chr3	1000116788
Marker54332	Chr3	1000267200
Marker54365	Chr3	1000494698
Marker54399	Chr3	1000939720
Marker54430	Chr3	1001099263
Marker54437	Chr3	1001133506
Marker54557	Chr3	1002595958
Marker54594	Chr3	1002832451
Marker54605	Chr3	1002893594
Marker54626	Chr3	1003215942
Marker54704	Chr3	1005208047
Marker54741	Chr3	1006094824
Marker54768	Chr3	1006327597
Marker54794	Chr3	1006507470
Marker54893	Chr3	1008090755
Marker54896	Chr3	1008311806
Marker54904	Chr3	1008352189
Marker54909	Chr3	1008438391
Marker54948	Chr3	1008847504
Marker55027	Chr3	1010318299
Marker55034	Chr3	1010421832
Marker55086	Chr3	1011046623
Marker55123	Chr3	1011322958
Marker55126	Chr3	1011546319
Marker55333	Chr3	1014127706
Marker55369	Chr3	1014341896
Marker55406	Chr3	1014927732
Marker55432	Chr3	1015392436
Marker55484	Chr3	1017126586
Marker55492	Chr3	1017527935
Marker55536	Chr3	1018325995
Marker55650	Chr3	1019756821
Marker55663	Chr3	1019809369
Marker55755	Chr3	1021914026
Marker55909	Chr3	1023440484
Marker55926	Chr3	1023561314
Marker55935	Chr3	1023601698
Marker55948	Chr3	1023784764
Marker56068	Chr3	1026456925
Marker56080	Chr3	1026635371
Marker56127	Chr3	1027412940
Marker56179	Chr3	1028784298
Marker56258	Chr3	1029925597
Marker56289	Chr3	1030441605
Marker56302	Chr3	1030588205
Marker56308	Chr3	1030840748
Marker56321	Chr3	1031186079
Marker56566	Chr3	1033871488
Marker56603	Chr3	1034160470
Marker56626	Chr3	1034872643
Marker56685	Chr3	1035501797
Marker56696	Chr3	1035561673
Marker56744	Chr3	1036631511
Marker56763	Chr3	1036783540
Marker56802	Chr3	1037725512
Marker56898	Chr3	1039379117
Marker56951	Chr3	1040181154
Marker57031	Chr3	1041257033
Marker57055	Chr3	1041983838
Marker57096	Chr3	1042490334
Marker57508	Chr3	1051412736
Marker57733	Chr3	1053839844
Marker57881	Chr3	1056022411
Marker57898	Chr3	1056640962
Marker57937	Chr3	1057815796
Marker57949	Chr3	1058162191
Marker58000	Chr3	1058981774
Marker58058	Chr3	1059422423
Marker58206	Chr3	1060759311
Marker58211	Chr3	1061080399
Marker58347	Chr3	1062388399
Marker58383	Chr3	1063133409
Marker58386	Chr3	1063268043
Marker58412	Chr3	1064058135
Marker58593	Chr3	1067100399
Marker58700	Chr3	1069116886
Marker59011	Chr3	1073014834
Marker59047	Chr3	1073359678
Marker59051	Chr3	1073360042
Marker59136	Chr3	1074647619
Marker59282	Chr3	1076776622
Marker59403	Chr3	1077525655
Marker59532	Chr3	1079413174
Marker59547	Chr3	1079453708
Marker59554	Chr3	1079604138
Marker59662	Chr3	1080127315
Marker59760	Chr3	1080417325
Marker59776	Chr3	1080580780
Marker59845	Chr3	1080824684
Marker59876	Chr3	1081024893
Marker59909	Chr3	1081783476
Marker60027	Chr3	1083918957
Marker60063	Chr3	1084659554
Marker60150	Chr3	1086311046
Marker60234	Chr3	1088591419
Marker112476	Chr4	15098621
Marker112487	Chr4	15123806
Marker112541	Chr4	15393506
Marker112545	Chr4	15532494
Marker112557	Chr4	16307972
Marker112565	Chr4	16364134
Marker112586	Chr4	16821842
Marker112709	Chr4	18659336
Marker112771	Chr4	20400247
Marker112798	Chr4	20588012
Marker112906	Chr4	23258361
Marker112938	Chr4	23813838
Marker112971	Chr4	23959511
Marker112995	Chr4	24287543
Marker113025	Chr4	25072167
Marker113039	Chr4	25198543
Marker113113	Chr4	25780729
Marker113132	Chr4	25986151
Marker113286	Chr4	27722981
Marker113301	Chr4	27821085
Marker113366	Chr4	29000223
Marker113485	Chr4	29880178
Marker113629	Chr4	31038505
Marker113683	Chr4	31648151
Marker113729	Chr4	32485442
Marker113760	Chr4	33399957
Marker113878	Chr4	37837140
Marker113916	Chr4	39828538
Marker113940	Chr4	40217542
Marker113943	Chr4	40245804
Marker113960	Chr4	40552765
Marker114022	Chr4	41894732
Marker114129	Chr4	44326209
Marker114275	Chr4	46427459
Marker114305	Chr4	46724739
Marker114335	Chr4	46892695
Marker114672	Chr4	47962532
Marker114802	Chr4	48251764
Marker115011	Chr4	51674468
Marker115038	Chr4	52154774
Marker115144	Chr4	56257804
Marker115177	Chr4	57446725
Marker115200	Chr4	58183415
Marker115256	Chr4	58356766
Marker115273	Chr4	58444341
Marker115286	Chr4	58686935
Marker115305	Chr4	58832566
Marker115329	Chr4	58981166
Marker115455	Chr4	60512146
Marker115496	Chr4	61633817
Marker115580	Chr4	62680056
Marker115676	Chr4	64286647
Marker115759	Chr4	66681920
Marker115823	Chr4	67298923
Marker115879	Chr4	67819003
Marker115918	Chr4	69718888
Marker115947	Chr4	70306507
Marker115961	Chr4	70372543
Marker115973	Chr4	70559939
Marker115977	Chr4	70579014
Marker116032	Chr4	71474245
Marker116086	Chr4	72197477
Marker116107	Chr4	72825685
Marker116207	Chr4	75190978
Marker116212	Chr4	75236603
Marker116258	Chr4	76690187
Marker116485	Chr4	79996468
Marker116621	Chr4	82334490
Marker116806	Chr4	84545537
Marker116964	Chr4	85843907
Marker116979	Chr4	86099168
Marker117046	Chr4	86704468
Marker117065	Chr4	87222453
Marker117086	Chr4	87880852
Marker117122	Chr4	88382041
Marker117143	Chr4	88720538
Marker117168	Chr4	88912505
Marker117187	Chr4	89766725
Marker117217	Chr4	91774997
Marker117352	Chr4	94285161
Marker117366	Chr4	94346758
Marker117369	Chr4	94469257
Marker117390	Chr4	94707535
Marker117447	Chr4	95019179
Marker117465	Chr4	95431102
Marker117541	Chr4	96133131
Marker117570	Chr4	97796039
Marker117595	Chr4	97860106
Marker117646	Chr4	99152771
Marker117702	Chr4	100357164
Marker117714	Chr4	100543372
Marker117772	Chr4	100945462
Marker117797	Chr4	101509071
Marker117846	Chr4	102135900
Marker117900	Chr4	102659139
Marker118024	Chr4	104921216
Marker118052	Chr4	105174525
Marker118056	Chr4	105325082
Marker118063	Chr4	105417722
Marker118156	Chr4	107488188
Marker118180	Chr4	107602121
Marker118201	Chr4	108420397
Marker118285	Chr4	109200458
Marker118331	Chr4	110453871
Marker118353	Chr4	111407523
Marker118411	Chr4	112069803
Marker118478	Chr4	113138342
Marker118532	Chr4	113507464
Marker118560	Chr4	114150585
Marker118566	Chr4	114188243
Marker118659	Chr4	116234703
Marker118725	Chr4	117935183
Marker118753	Chr4	118223015
Marker118787	Chr4	118339895
Marker118917	Chr4	121038236
Marker118992	Chr4	121773455
Marker118993	Chr4	121870928
Marker118996	Chr4	121982521
Marker119077	Chr4	123091301
Marker119100	Chr4	123648282
Marker119132	Chr4	124507300
Marker119385	Chr4	132644398
Marker119423	Chr4	133876050
Marker119431	Chr4	134490583
Marker119436	Chr4	135323281
Marker119496	Chr4	135473348
Marker119527	Chr4	135642903
Marker119578	Chr4	137520363
Marker119613	Chr4	137818815
Marker119798	Chr4	139252347
Marker119826	Chr4	139440513
Marker119869	Chr4	139777907
Marker119930	Chr4	140316623
Marker120344	Chr4	147532697
Marker120359	Chr4	147675771
Marker120436	Chr4	148227305
Marker120473	Chr4	148544189
Marker120485	Chr4	148733370
Marker120499	Chr4	148903284
Marker120552	Chr4	149934409
Marker120600	Chr4	150792334
Marker120658	Chr4	151461595
Marker120743	Chr4	154000337
Marker120784	Chr4	154108951
Marker120837	Chr4	155170019
Marker120865	Chr4	155892110
Marker120911	Chr4	157343266
Marker120926	Chr4	157451457
Marker121007	Chr4	158230547
Marker121038	Chr4	158695132
Marker121272	Chr4	162216246
Marker121374	Chr4	163496614
Marker121445	Chr4	164944183
Marker121458	Chr4	165059883
Marker121534	Chr4	165819461
Marker121653	Chr4	166994102
Marker121688	Chr4	167324491
Marker121760	Chr4	168825384
Marker121813	Chr4	169815162
Marker121841	Chr4	171231412
Marker121932	Chr4	173378656
Marker122020	Chr4	174975383
Marker122036	Chr4	175114887
Marker122039	Chr4	175193937
Marker122074	Chr4	176062009
Marker122104	Chr4	176634308
Marker122174	Chr4	177674417
Marker122237	Chr4	178947272
Marker122294	Chr4	179684919
Marker122329	Chr4	180246631
Marker122335	Chr4	180370590
Marker122416	Chr4	181344962
Marker122532	Chr4	182487297
Marker122623	Chr4	184821469
Marker122657	Chr4	185923049
Marker122772	Chr4	187937192
Marker122858	Chr4	193472249
Marker123007	Chr4	195352787
Marker123061	Chr4	196663029
Marker123067	Chr4	197261531
Marker123125	Chr4	198081287
Marker123143	Chr4	198356433
Marker123149	Chr4	198673906
Marker123163	Chr4	198744329
Marker123202	Chr4	199000173
Marker123272	Chr4	199839540
Marker123373	Chr4	201422449
Marker123459	Chr4	202847686
Marker123478	Chr4	202949913
Marker123492	Chr4	203300967
Marker123517	Chr4	203731313
Marker123537	Chr4	204358306
Marker123555	Chr4	204669844
Marker123591	Chr4	204971318
Marker123610	Chr4	205301174
Marker123638	Chr4	205407623
Marker123669	Chr4	205702926
Marker123675	Chr4	205828194
Marker123686	Chr4	205866845
Marker123699	Chr4	206037698
Marker123718	Chr4	208129724
Marker123790	Chr4	210247392
Marker123845	Chr4	211661375
Marker123854	Chr4	211849476
Marker123881	Chr4	212407757
Marker123975	Chr4	216618738
Marker124272	Chr4	222253001
Marker124622	Chr4	227641483
Marker125048	Chr4	236471726
Marker125161	Chr4	237807154
Marker125265	Chr4	240237438
Marker125395	Chr4	242997851
Marker125547	Chr4	247078867
Marker125764	Chr4	255249871
Marker125927	Chr4	258769176
Marker125934	Chr4	259140876
Marker125948	Chr4	259511522
Marker125955	Chr4	259688611
Marker126237	Chr4	266089481
Marker126618	Chr4	279585611
Marker126735	Chr4	283541474
Marker126957	Chr4	289176504
Marker126971	Chr4	289567229
Marker127113	Chr4	292778808
Marker127168	Chr4	294310227
Marker127295	Chr4	298476182
Marker127297	Chr4	298494048
Marker127340	Chr4	299474866
Marker127497	Chr4	305538103
Marker127559	Chr4	307964102
Marker127652	Chr4	313862228
Marker127658	Chr4	315482298
[truncated: 2,443 more rows]

## Sheet: map.marker.subseq
>Marker274709	Chr2	906318382
TCAACTCATTCTCCTTTTTAACACTTCAACTCATTTAGATCGTCTCTCTCTCATGCATGTTTCTCATAACACTGAAATCCTCCTTACTTGTTCGTTATTTC[A]AATTACTTTAAAAAGTTTACTCAACATACACATCGTTCACCAAAACACATGGAACCTATTTGTTTCACATAAAACTAAAATTGCACCACACTGTGTACAT
>Marker280306	Chr2	1024533804
AACACGGGAGATGGACCAGCTAGTTGGCACACCATGCCCTACTGCCTCCCATGCCCTACTCATCCTCGGAGGAGTCCACGACCTCGGCGGTACCGGTGGAT[C]GTGAGGTCAATGATGATGGACGTGGACGGTCCATCGCTTCACCTGCCACATGTGCCACCAAACGTAGGACGGCGGCAAGTAGGACACATGGCTCACGGTG
>Marker253008	Chr2	469859142
AGAAGAGCTCGCCGGTGAGGTACGCTGATCTACGGACGCCCATATTCCTTAGCTCTGCGCCCTCTCGGGTAGCTTTGGTGGCTGTGATCTCGATGCCGATC[T]TCTGCAAGCTCCATGGCGCTGACGGAAATGGATAATTCCTTGGCTCTTTCAGATAGTTCCGGCTCGGACTTCTTGGTATTATTGCTTCCTACGATGTGGT
>Marker284074	Chr2	1096517853
TGTCAATGCATACTCCCCTAAGGCAACTCATAAAACAGGGGATGGAGTATCCCTCCTAGGGGATTTGTGAAGCTGAATGTTGATGCCGCTTTCGATCATGA[G]TCTCCTTCAAGGTACAGCTGGGGCGGTCCTGAGAGATGATATGGGAAGGTTCATCGTTGGAGGAAACTGGAGGATTGACTAGTGTGATGATGTATTAACA
>Marker284086	Chr2	1097055068
TTAGGGGCACGTGCACGAAGACTTCCCGTCTTTCATCGACAAGGTCAGGCCGGATCCGGTATGGGAACGGCGACAGCGGCGCGTCGGCGGCTCATCCTAGC[T]GGTGGCAATGGTTGATCAGTGGTCCATGGATCCCGATGTATTTTGTATTTTTTATTATGTTTGTGGTGCTTTGTACTTCCGGTGAATCTTTATAATAGAT
>Marker227678	Chr2	24186101
TACTTAGACGATAACTGCTTATGTTCGGATAATTTTTCTTTCCAGCATCTAATGTCATTTTGTCTTTATCTAGTCCTCCACATGACATCCCCGTGGCTTCA[C]CTGTCATCGGGGAATTCCCTATCGCCGGGGATGGCGGAGAGCGATATGCCTCCGCGGGGCCCGTCGCCCGTTGTAGGGGACGCCGAGGTATCCTCTATGC
>Marker279125	Chr2	1004017031
TTCCAGGCCAAATTTTCACCGATGTTGTTGGAAGCCCATATTATGTAGCCCCGGAAGTGCTGTGCAAAAAATATGGACCAGAAGCTGATGTATGGACCGCT[C]GGTGTAATTCTCTACATTCTGCTGAGTGGTGTACCCCCATTTTGGGCAGGTGCGATATTGTTAACCCTTCAATTAACCTGGAAGGTTGTCGTCTGACGAT
>Marker251872	Chr2	436363664
AAGTTACTATGTGCCTTGGTCCAAGAGAAGTGGTCTTAGGGCCCAATAAACCCGGACGGAGGAAGTACATGTCAGTGAGATAGAAAAAAATGAAAAATGCG[A]CCCGCGGGGGGATTGAACCCAGGTCGCCTGGGTGGAACAACATGGTGCGAACCATTGTGCTACATGTGCCGCTTGTGACAAAGTAGGGGCACTGCGTCAA
>Marker231318	Chr2	98003229
TTGTTAGTGTTGTGTAGTTTCCCATACTTATATTTTGTCTATGCTGCTTTATCTTAAACATATATGATTTGAACTGTGTCTCTAGATTTGGCAACATAAAC[G]TAGAATGATATAGACAATACAACGACCATAGTACATAGATATATGTTTGTTTCATGTTGTTATCCTGTCCACCATTCTACTGAACCTGTTTAGCAAAATG
>Marker282731	Chr2	1073508331
TTTCACCAAACTCTTCATATAAAAAGGTCGGTGAAAAACTCAATAAAAGAGGAAGTGCAAGACTATGATAGTGTACATACAGTTGATTCAGGAACTTGATG[C]CATTTCCTCAAAGAGCGCAACCTTCCTGCTTATGGTGCCCACTCGTGTCAATAATGATGAGATCATATTTCACTTCCCTGAACCTTTCCAGGCCCTTAAT
>Marker228851	Chr2	46471035
TCCCAATCTCCTAAACATGAGAATTGCACCGTGTACATGTTATCCTCTAAAGGCCTAAACTTCGATTCTTGTACGATATCCCATGCTGCTCTCATGTTGCG[A]ATAGAACCAAGTTCTGCTGTAGGTCTTCATGGTGTTTACCCTAACTAGGGCTACCCACCTGGCCGCCTCCCGTGGCGCCTCCTTCTCATCAAACACCACG
>Marker273186	Chr2	881574944
TCATGCCCATGCCCGGCTCACTCCTTTCCTTCCTTGGCGCTGCCTGCTTCTTCCATCTTCAGTACATTCCATATGCAGAGGATCGGCTAACACCCCCGGCA[G]ACACCCCCACACCACACCGACTGGATCGATCCGTTCATCGCGAGTTGCCTCGCTGCCACGTTACCCTTCCTCTGAACGAAGGTGCTTGAAGGGAAAGGGC
>Marker274740	Chr2	906769716
ACATGGATCCAATCCAGAGGTGCGTGGTAGGGCTAGGCGAGATGAGATGGTGGATGAATTATTACTCTACAGCAGATGAGTAGTAGAGGACCTCGAGCGGT[C]GATGCCACTGGGAGCCAATTTTGGGCGCCGGCCCATAGGAGCACAGCTGGGCGATGGGCCTGATAGCAGCAGTACCCTAAGAAGCGGCGGCAGCGCCTGG
>Marker262441	Chr2	690201067
AATTTTTGCATTGGAACATTTATCTTTCAATTGCCTTGAGTACAAAAATATATATTGGAAACATACATTTGATGCCTATGATTGTATGACCTCCCAACAAA[T]TTTTTTTTTTTTTTTTTTGAAAGCACACAAATTGCACGCCTTAACTTTATAGAAGGCAGAGGGTAAATTACAAGAAACTTGGACAAGCTCTCATAGTGTG
>Marker261782	Chr2	679796161
ACCGTCACGGTACTCACGCTGGTAGTGTGTTCTGAACATTGTGTCAAGTTTTCTACAACCGGATATTAACAAATTCCCATCTGCCACATAACCGCGGGCAC[T]GGCTTTCGAAAGTTCAAAACCCTGCAGGGGTGTTCCAACTTGGCCCATGACAAGCCCACGATCCGCGGAGTCGCAACTCCAAGGTGGGAAGGCCCGAGTA
>Marker271945	Chr2	858487274
CAAAGTTTCATGTATGTCTGATCTTTATTTTGGAATTTAAATGCCATGGAACTCCATGCTTAATTGTGTCATAGCCATGAGACCAATATGTTTGAAAATTC[T]CTTCCAATCTACTGTACATGGAATTAACTCGCACACAAGTACATAAAATATGACTTTTCAGACCGTTATGGTTAGCCGTTGCACGTAGATGTAGTTCAAA
>Marker278836	Chr2	999487638
TGGGCGGCTTCATTCTTTCGATGGCCTTGATCTTGTTCGGATTAGCTTCAATGCCCCGGTGCGAAACCAGGAACCCTAGCAGCTTGCCGGAGGGTACACCG[A]AACACACACTTCTCCGGGTTGAGGCACAACTTCACTTTGCGCAGGTTGGCGAACGTTTGCTCTAGGTCCTGGACGAGAGTCCTGGCCTCTCTGGTCTTGA
>Marker283102	Chr2	1081029723
TTTATAACCAAAAGAATATCACTAATGACTAATGATATATTTTGCTTACTATTCCTCTTTGCAGATGCTACAAGACAGTTTGTACTTGATTGGCCCACACG[A]TTTTAAAATAATTACAGGGGTGGCAAGAGGGCTTCTTTACCTCCACCAAGATTCAAGATTAACTATAATTCACAGAGATCTCAAAGCAAGCAACATTTTG
>Marker231771	Chr2	106531673
TGATCTCTAATTGTCATTGCAAACATGTTTCATTCATAACAAGCTGAATCAAGAATGACGAGCAATCATATGTACTAAAACAAGAGAGGTCGAGTTCATAC[T]CAGCTTTTCTTATCTCAATTAGTTCATCATATATCATCCTTATTGCCTTTCACTCGCACGACCAAACGGTGTGGATAATAATAATAATAGTGCACGTGCA
>Marker279483	Chr2	1011133495
TGCACCCTTGAAGAGTGGTCTATTCTTATTGGATCTCGATCGTAGTGATACACATATCCATAATATTCATAACAATGTGGAATAGTTTCACAGCTCACGCT[C]ACCTGGAACACCACAGCGTAATGTTGTGTCTGAACTTCGTAACCGTACTTTATTAGATATGGTGTGATCTATGATGTATCTTACTGATTTACTATCGTTT
>Marker284003	Chr2	1093971492
TTCTTCAAGCTCGCCGTCGTCCACAAGCTCGGCCGCTGCATCGACCTGAACGCGTTCAGAAACTTGCCGCCGTCCTCTGCTTCCTCGGGTACGCTATCTTC[T]TTCCCCATAGATCTCAGCTCTAGGGTTCCTTCTGTAGCTCACCGCGAACCCTCGTTTCTCCGTGGTTCATCGCCGTAGATTGATTTTAGCTGTAGACGCA
>Marker276379	Chr2	944389282
ACCCATGTTTCGAACATTTCGGAGGAACAAACGAATCATGTCAGAGTTCACAAGGCTCGCAAGTACAATCAGGAAACAGTACTACAAATGGTGCCCCCAAT[A]AGGCCCAAAGTTCTTCATGCTGACTCCAAACCATAGCATGAAGCAACTGATCCGTAGAAAAAAAATCCAAAAAGAATCACATACAGGTTTTCACTGGTGA
>Marker251584	Chr2	431025415
CAGTACCCTTGCCCACCTTATGAACTCTGCGGACAAGTCACCATGGAGTACTTGGATAAGTTGGTTGTCGTCCTTAGCGACATACTTGTCTACCCGAAAAC[A]GGAAGAAGAGCCGTTTAGCAGGTTAAAAGACATTTGAAGACCGCCATGTCAAGAAGGGAGAACTACACCAACCATCGTCATCAAGAAATAAATTTCTGTG
>Marker234393	Chr2	166650977
ATTTGGAAATAATTCCCGGTGGTAGAAATCAAATATATCCAACATCATCTTCACACCAAATGCAAACACAAATTGTAACTTGTAGAGCTAACATGTCACCT[C]AGGAACAAGATAATTTGCAATATCAAGTCTTGGTGACAATATCTCAAATGTACACATATTCTAGGCTTGTAATATACACATAGCATATTACCCCCCCATA
>Marker278522	Chr2	988428476
TTTCTTGTGTTCCCAGGCCATGTCTGTACATGCTAGGCTCGCCAAATCAACCTAAGTGTTTCGCATGTGTAAATCTGGCTTACACCCGTTGTATGCAAACA[G]TTATAATCTATCACACCCAATCATCATGTGGTGCTTCGAAACAACGAACCTTCGCAACGGTGCATAGTTAGGGGGAACACATTTCTTGAAATTTTAGTGA
>Marker246570	Chr2	350774628
ACTCCTCTACGCGTGGGCATCCACTGCCGCGTCTTCCCCGTCCCCGCATCGTCCCCTTCCTAGGCCTTGCAGTAGTCCACCGCCCGGGTGCTCTCGACGCG[A]GCATGGTCAACGTGGTCAAGGAACAGCTTCATCGGACGTGGACTGTACGTGGAGAGGCTAACAGCTGGGTCCACGGCCGCAACAAGGAATTGCCTCCTTA
>Marker276256	Chr2	941724528
TGCTTTGGTCAGTGTGCCATCGGCAAAATCTACAGTTGATTTTTTTTACTACGATCACTGAAACTCTAGATGTTTTCAGGTGTGTGACATGTACGAGAACG[A]GCAGCCCCCTCGACTTTGTGGATCCAAAGTTGTCAAAATTCAACAACAGGGAGGTGCTTCGGGTTATCCGTGTCGCACTCATCTACACCCAGGGGTCGCC
>Marker281592	Chr2	1051856294
AGAGCAACCAAATGCAATTGAGATTGTTCCCTTTAATGCTTCAAAAGGTGGTGGTATAAGGGTTCTACTTGATCATCTCGGATTAACTGAAGATGTATGAA[G]TTTGTCCCCGTCAATGAACTGCATTTTTACTGTTCCTTTTGTACCTTATTTCATCTTCTTTGTTTTTAAAGGAATGTAGTAGGGGAATCCCCTGCTGCGA
>Marker264266	Chr2	724886898
TACCCAGCTTGGATGCCTATCATATTAGGACTAATTTATAACCAAAGAAAATTACCATGCTGTTCTAGAGGACTCTCAAAATAATATAAGTGAAGCATGAC[G]AGATCAATAATTTCTACAAAATAAAACCACCGCCGTGCTCTAAAAAGATATAAGTGAAGCACTAGAGCAAAACTATCTAGATCAAAAGATATAAGTGAAG
>Marker228207	Chr2	32681693
ATCTAACAATCATGGAGTCTTGGTACTGATCATGTTTTGCCCGTGGAAAAGGTTTAGTCAATAGGTCTACCACATTCAGATCCATATGTACTTTGCAAATT[G]TCTATGTCTCCATCCTTGACATAATCATGAATGGAGTTGAAGCGTCGCTTGATGTGCTTTGTTCTCTTGTGAAACCCGAGCTCCTTGGCTATGGCAATTG
>Marker239449	Chr2	243809769
CGAACCAAAGCCCGTCGTCCACACTGAAGCACAAGTTACACTTGTACACAGTTCATCGTTCTACCAAAACGGACTAACTCGGTCTCTCTGATATGCTCTGT[G]CTGTGAATTCCAAATCTCGGAGTCACCGAAGCCACACATCAGCGCCACCGATTTCATTGCTGATAAAATATTTTGCCATTTTATACTGTTTATTCCTATC
>Marker263452	Chr2	713128659
GTACAATGCTTGGATCTCTCCTCCTTGGCATTCAACTCTGCTCACCTTGTCTCCCCGACATCTTTTGGCCGATCTTAGCACGGGTAATCGTCCAGTTCACG[A]CGGTGACCGCGTAGCCTGGCATGCCATGAACGCGAGCTAGGCGTCACTTTGCTTCGGGCCCCTCCCCCCAGACTGTTTCCCTCACGCCTCGATACCGAGA
>Marker241562	Chr2	280469020
TACCTGCAACAAATATCCAAGGTTCAGCAAATAAACTAGTAGCTAAACTGTCAAATGTGTATGGATATGCATTACACTAATCTGAAACTGAATCTTCATAC[T]AATTCCTTGAGTTTCTTGCAAATAAGATGACATTTCACATGTCATTGCATACCAGACCAGATTGAACTCTTCCAATGATGTACCAGTTAATCTTACATAA
>Marker276067	Chr2	937010050
CTGTGTCTAAGTTTTGTTTGCATAAAAGTCGGTTTTATTTTCCCTACATCAAAGAAATAACATGAGTCTTTACTACAGAGTTTTCTACCATGACATGGTTC[A]CGCCAACCGATGTCTCATGGCCCAAAAAACTTATAAGTTGCCCAAAATTAATTATCAGTCCAATGATGAGAGTTCCGAGATAGATCCAGGTCTAGAGGTT
>Marker279020	Chr2	1002746648
CCCTCCGTCAATTGCACGCCCGCCATTGGCGGTGCCTCGACATTAGCCCAGCTCGACGCCATCATCACGGTAACTAATCAAGCCTCTCGGCCGAGTACTTC[T]ATCTCCTTGCCTTTGACTGGGCATCCCTAACACCCTACATGTTTTCGCATGGCGCCGCCGACGTTCCGTGCACTCTCTTGCACTTCGTGAACGACGAGTT
>Marker248100	Chr2	366315294
CTTTTTTCCTGGAAGACCATGCCATGGGCATAACTCTCCATTAAAACTAACATAATCACAAGGTTTATTACTTTTGTAGATCCCGACAGTGGTGATTGGCG[A]TGATGGAAGAAGGGGTGTACTCCTCCCACTTAGTGTTTTTGGTGGAACCCATAGGAGCAGCAAGCAAGATAACTATTTTTGTGATTTTTGGTAAGGGAGA
>Marker267976	Chr2	786547256
AGTTCCGGAGCTCTCTCACGTGTCCGTGGCATCCCCGAGGCCTACTTTGGTGTTTGGTCGTGTAACGTTTCCGGTTTGGCGTGAGACTTGTCGTGCGATGT[C]TGTTTTGTTGTGTGTAACCCGCCTGTCGAATCTCGTTGTGTTTGGAGTTTGTTTGATGCTCCAACAGTTATTCCCGTGGGCTGAAAGTACCCCCTCTTTG
>Marker279424	Chr2	1009962277
GGAACGTAGTATTTCATAAAATTTCCTACGATCACGCAAGATCTATCTAGGAGAAGCATAGCAACGAGCGGGAGAGTGTGTCCACGTACCCTCGTAGACCG[A]AAAGCGGAAGTGTTTAGTAACGCGGTTGATGTAGTCGAACGTCTTCGCGGTCTGACCGATTCAAGCACCGGACGTATGACACCTCCGCGTTCAGCACACA
>Marker274558	Chr2	903619896
AAAGTGAGGTCACTGGTAACATGGCTACAGTGATGCGCCGATCAGGGAGTGTCCGCAAGGTACACTCACACTGTAGCCACGCTACTTTAGACTTTGGGGGC[T]CAGGCTTAACTGTAGCCATGCCTTTAGTCTTGTCGCAGATCTCTAGCGCACACTCCGAGGGGGAGGCACGGGGCCGTCTACCAGATGCTGACCACTGGGA
>Marker273127	Chr2	881033811
TGCAAGTTTTGAAAACTGTGAATGAAAACATCAATTCCTCACCCCCAAAAATAATAATTCAATGTAGGTTATCATGTGAAGTCTTTATATGTAAACTTTGG[C]TTAATAAATAGAATGTGCCCTAATGCTAGTTGTGTGAATAGACAAGTTTGGCTGCTTCTTACCTTTTGGTGTTCACTTTTGCGTAGTACTATAAAGGAAT
>Marker267965	Chr2	786322428
GAGAAACCATTTCACCAAATAAGAAGCAATGCAAGCTAGACGCCACGTGAAAGATGCAACCAATATGACTCGGCCAAGTTAAAAGTGTCCCAACATAAATG[T]GCATTTCAACAAATTAGAAGCAACGCATGCTATAAACCATATCAAAGATGCAACTAATATCACATTGCATATACTGAAGGTGTCTCGTCATATTGATTTA
>Marker271650	Chr2	854883874
CTGGAGATTAATAAGAAGCAGTGCAAAGTTGAGGATGAGCCTATTACTGTGACCTATACGTCTGCATGTCTGCAAGAACTGAGTGCTAGCTATTTAGCATG[A]GAGATCGAAAGAAGTTGGAGTCCCTGACTATGTGATGGTCCAAAATAATTTAAAGATGGAAATGTTTTCATGGAACCTAGTACCACTAGTAGAAAATAGG
>Marker228151	Chr2	31312927
TCAGAATTACTCAATGTCAGGGTTCATTAGTAAAGAAATCATAACTGATTGACATCCTTTTGCTATCCACTTGATGTTAGTCAATTTCAATCTTCATTATT[G]ACAGAAACATCCTGTAAACTGGTTGACATCTTTGCTATCCACTTGATGTAAGGTTCAGAATTACTTGATCAATAACAATGTTCATTAGTACGGAAGTTTT
>Marker271886	Chr2	858110661
AGGTGTTATTCAAGATTTCTTTACTTGTGCCGGTACGCTACCTACATGATCTATTCTTAATAAAACTAATAGCCTTGCGGATGAGAAAGAGTTTCTCTCAA[G]AAGAATTGAGTGGGAGGAAGATAGAACTTGATGAGGTTGTAGAACTTTTACTTCAACCAGGGAGTACTGTAGTGCGGAAAGATGTTTCTATGACACCTAC
>Marker269890	Chr2	822447964
GGGAATGGGTCCTGAGGGCAGAACTTGTTGAGGCTCGTGAAGTCAACGCACATGCGCTCCTTGCCTCCTTTCTTCGGGACTATGACGGGGTTGGCCAACCA[C]CTCCGGGTGCCGTACTTCCCGTACGACGCATGCTTCCTCTAGCTTCCTAACCTCCTAAACGATGAAGGCCTGCTTCTCCGGGGCTTGTCTGCGCGCCTTC
>Marker280254	Chr2	1023229253
ACATGTACCCCTATAGACCTCCCATAAAAAATGTTTTTACCTCCAATGCAAATGAGGCAAGTTGGAAAGCTATGGACACCAGTATCACGATCCAACTTAAT[A]TTTTTGTCAAAATGTAAGCGGTTTAAGAGCAGTTTTGAAAATCATTTTTTCTTCACACACAAAACGTGAATCATATTTCGATCTCATCTCTAAACCGTTT
>Marker278055	Chr2	978819555
TTCTATAAAAAGTTTTGGGATTTGGTGGGTGCTAAGGTACAAGAGGAGGTCCTGGTAGTGTTAAATGGTGGAATCATGCCCATGGGATGGAATGAAACAAC[T]GATAGTGTTGATTCCAAAGGTGAAGCACCCGGAGTCTCTCACACAATACCGGCCGATCAGCCTATGCAATGTCCTTTATAAGCTCATTTCAAAAGTTTTG
>Marker231555	Chr2	102549806
GGGGGGCGCGCGATACCTCTTGTGGCAGCCTCCCTCTCTCCACTATGGCCCAATAGGCCCATTAACTTTTGCGGGGGGTTCCGATAGCCTCCCGGTACTCT[C]GATAAATCCTCGATCTTCTTCGGAACCATTCCGGTGTCCGTATATAACCTTCCAATATATGAATCTTTACCTCTAGACCATTTCAAGACTCCTCGTCATG
>Marker240120	Chr2	254603630
CTTCAATGATACTGGTTGGAATGTGATGAGAGCGGAAATCTTTGCAGAAGTCAGTCCACGAGATCTCACGATCGCCTCTGGAGTCTTTGTACTGTTGCCAC[T]CAATCAGCAGCTTGATCTTTGAATTGGAAAGTGGCAAACTTGACATAATCCTCAGGCCTCATGTTACTGCATTCAAAGTGCTTTTTGATGTCTGTGATCC
>Marker285280	Chr2	1122829208
AAAAGATCTTCATCGATCTCCCACAAGTACTATGCCGTTCGTCCTCAAAGAGTAAACATGCAGCACCATCGGAGATAGTGACCACTCCCATCTCCGCCACT[A]ATATGATCGATTGATATGATATGATAGGTATGTGTTGTGCTGTCTCTGGTCTCCTTGGGTATTTGTCGAGGAGGCAGTCCGGATTGGATTAGGCGTCGAC
>Marker268230	Chr2	791785157
GGTAGATGCCGGACGTCCGGAGCCTGAAGCTTTTCCAGCAGCTTCTCTTGTTCCTTGTACTTCGTGTCCTCGCCGTCTTGTCCAACGCTCCCAGCTGTTCC[T]ATGGCCTCCCTCTTGGTTCCTGGTCATGCATATCACATATATTTGAGGTAGTAGCCATGTCTCACATGTAGAAAGTGGGGGTTCAGAGAGGAGCGAGTGA
>Marker251847	Chr2	435698910
AAAATCTCAACAAACATAACCCCACCGTGTTCAACTCCCGAATCCTATTCGGAATTGACAGTCACGGTACACACGCTGGTAGTGTATTGAATCATTGTGTC[G]AAGTTATCTACAACCGGATATTAACAAGCTCCCATCTGCCACATAACCGCGGGCACGGCTTTTGAAAGTTCAAACCCGCAGGGGTGTTCCAACTTGACCC
>Marker284488	Chr2	1107441517
TCCAGAAGACACGTCTGCCAACATTTTCTCACACAGACAGACCTCTTGAGGCCGATGATTGGCTTCGAGACATTGAAAGGAAATTAATTGTGGCACAATGC[G]TCAGACCGTGAAAAGGTACTTTACGCACCACATTATCTTACTGGAGCAGCTGCGTCATGGTGGGAGAATTTTCTGCATATGCACCCCGACATAAATGATA
>Marker275431	Chr2	924486277
GGTAGATTGGAGTGATCAGTATCTACCATCACATAATAAAGAAATATTGATCAAGTTAGTTGCCCAAGCTACACACACATATGTTATGAGTGTGTCTAAGC[A]TACCAGCCTTCGTGTGTGATGACTTAACATGGTTGATGCAATAGTACTAGTGGGGTGATGAGAATGGAAATAAGACGGTGGCCTGGGTTAGTTGGGAGAA
>Marker271150	Chr2	845052284
TCTCCTGGACTCTCTGGGTAAATCACCTGTATAGGAATAGGATGTTCCTCTTCATTTACATGTACATTATGCTCTGCCTCAACATGTCTTCTTCATTCTCT[C]GGCTCATTATTACATGCTTTTCTAGGCCTAAACACTGGAGGTAGGTGGGTTATTGGTAAATTCACCACATCATCCTCAGTAAGGTCTGCAACCAAGCTGT
>Marker278383	Chr2	987188351
CAAGGTACGAATGTCAAGCATGGACCCAGCTTGAAGCCTGAAATTTTGCCCAAATTTGCGCCCAAGCTTGGACCAACGTGTAAGACCAAGCCCGAAGCCCG[T]GTGAGGAACACATGCATCACATTTTACCTACATTGTCTCAAAAAAAAAACTACATTTCTCTCTCTCTATCTGTATGCATATGAGCACTGCTATCTCCCGC
>Marker228938	Chr2	47709417
TACCAGATACTAATGGCGCACCGGTGGTGCGCCATTAGTAAAAAAATACTAATGGCGTGGTACTAACGGCGCACCAGTAGTGCGCCATTAATGGCCAAAAC[T]GGTGCGCCATTAGTAGGCCTTTTTCTAGTAGTGGTTCTATGAAACCAGTTGCTTTAACAGTTGGGTGGCATATGTCTTTGAAGAACCAGTGAACTGGCTC
>Marker227097	Chr2	12131524
TGTAGGAAAATGTGAATGCATCAATTACCCCTCCAGTGGTAATTGTCACACTTTCTAGGTACTGAGGCAGCTCTGTAATGTCACGAACGATTCCTGCATTT[C]TCACTACCATGTGGTGGTTCAATCCTTGCAGCGGGCTGCATGCGTGCAAGTAATGGAGCAATGTTAGTGCATTCAAAAAGGAAAATGGAGCAACGCATGT
>Marker270470	Chr2	835351033
AATGACGCGGATCCAGGGAAGACGCGGCAGTGGATGCCCACACGGAGAGGAGTACGAGGGTTCACTGGTTCGGCTGCGGTGTGAGGCTGCCGTCGCCTCAA[G]AATAACAGGGGGTGTGGGTGAGTAGAGGGATGCCCTGCCCAGCGGTGGGAGTAGTAGGGGGCGGGGAGGCCTGCACGGGAGGCGGGAGCAGGCGGTCCCG
>Marker274163	Chr2	896271349
CTCTCCTCCTACCGCCGCGTAGGTACTATCCGCTCCTACCATACTCATCACCATGCCTCGCAAATGTTCGGTGAAATCTCGGTGCAGGGGAAACGTGATGG[T]AAATATACCCTAGAGGCAATAATAAAATGGTTATTATTATATTTCCTTAATCATGATAAAGTTTTATTATTCATTCTAGAACGGTATTGACTGGAAACCT
>Marker238421	Chr2	230723277
CACATCAGTTGGCAGGGAGTTGCAATTTGCACCACCATGACAACATCTACGATTAGTACCCCAAATACAAGATGAACGGAAAATGACATGAGTGCCATAGC[T]TCATGGTGCTACATCCTCCTAGAGCCTTCTGATATGACCGCCTCGCTGGGGGTGCCCACGAGAGCACCTCGTCGGGGGTTCCCACGAGAGCGGCAACACC
>Marker234155	Chr2	161611997
ATGGAAGCTTCCCACTTACCCCTGGCACCGGATCCAGCCATTGCTGGGAAGGGGATGTAATGCCTAGGATGGGACTATATCTCCTACGTGTCGAGGCACGA[C]CTTAAAGATATAAGCCCATTCTGGAATGATCGCAAGTTTGGTACCTTTGCACATCTCATGTAAAAAAATAGGGATGGAAAACTGAAAAGATAGTTGGCTT
>Marker239517	Chr2	244776892
CATAGTTTTCTACCATCACTCTGGATTTGTGCATGCACTCCTTACATAATGTCACTATGTTTTATTCCTATGCATGTCAGTTATTGTACACAATGGAACTG[A]AACATGTAGAGCAAAAGAGACGAGCCTTGCGTGACAATAAAATTTCATGCAGACGTGGCTCCATGGTGGGCACAAAGGCAGCCCCCTCCACCCATTTCGG
>Marker237476	Chr2	219021689
ACCTTCAAATTACTTTGTATAGGTGTTCCACTTATGACAATGCGGTGGACACAAGATATTTGAAGTAAAAAAATTCAATCTTTTGTACTTGGGTTCTTGAT[C]AGTATGTCCCTAATATAAAATAGCATAGTTCCATAAATATAATTCCTCGTATTCATCAACATCATTATAGAAGTCGACTCTAATCAGCTTTGTATACTAA
>Marker233541	Chr2	148376349
ATTTTTGGTATGGTTCATCGAAGGGCAAAAGGAAAACTCACGGGCTGGCATGCCTCATATTCAGGCACACAAGATGAAGGGTGAGCTAGGATTTAGGGACC[T]TTCATCTCTTTAACCAAGCCCTTCTCGCGAGGCAAGAGTGGCGGCTTTTAACTAACCGTAATAGTCTATGTGAGCAGGTATTGAAAGCTCAGTACTATCC
>Marker280479	Chr2	1029016251
CATGCAACTTTCCCTCTCTGATTCATCTGTCCGAAAACACAAAACATCGGGGAGACTTTCCCGGATGTTACCCCCCCTTCGCCGGTGTCGTGTACCACCGC[T]GTTAGAGCACCCTAGAACTACGTGTTAACTTGCCGTGCTTACCAGTGACCCCCCACATTGTCCTGACTGCCCCGCTGGATTATCAGAAGACCCGATCAAC
>Marker270970	Chr2	842018924
TAAGTTTTGGCCAAGCTGGGTTGCCTGGCTCTTGTGCTTACCCCTACGTTCCCGATTATTTGGCTAGGGTGTAAAGGGAGCACGTCTGCGATTGTTACAGC[T]CGGGTAATCCGGGCCTGTACCTCAGACTGGGTGAAGCCGAAAGCTAGCGTTCTTAAGGGAATATTTGGTCAGCGGATACACGACATATTTCTTTTAACGC
>Marker267381	Chr2	774484662
TTGCCGTCGAGAAGTCCGGCAAGGAGGCTCCCGCCAAGCAAGCACAGGTTGGCGGCTCCGGCAAGGAGCCTGCCCCTGTAGCAGTAGCCGACAAGCAGGAC[T]GGCTCCGACAAGCAATACTGCAAGATCCACCGCACTAAGGGCCACGACCTCTCCAACTGCAAACGCGTCGAATACCTCGTCGAGCAGCAGAAAGCTGAGT
>Marker227363	Chr2	16105155
CTTCCTGGTGATGTGTGTACACGAGTAATTTCGTTGGAGGACGTTTTGCATGGTCCCGGCAACTCCCAGGCCGGCCGGATGTAACATGACGGCGCTTTCTC[G]GGAAAGTAAAAGAGAAAGCAGCCTGATCCTGAGACTGAAGACGCTTTGCCAGGCGCACAGCCTGATCCTTGAGGATGGGAACAATTTGGTGGTTTCTTCC
>Marker261845	Chr2	680649791
TCTTGAACGGGCCCTCCCACATGGGTGAGAGACCTTCCCTGGAGAGGACTCGCCTTAGGACGAGGTCACCTACCTCGAGTGTCCTGGAGCGGATGTTGCCA[G]CAATGGTATCGCCGCAACGCCTACTGGTACCTTGCTGCTCGGAGCAAAGCGTCCCGTCGGCGTTACTCTCCCGGCACGAGGTCTATCCCTCGCGTGGCTT
>Marker245297	Chr2	338927222
GAGAAAGCTATGTGGCTGATTCCCTTGCTGACCCTAAGGTCTATGGTGATTTGGAGCATTATGGTTGGACCACGGAAGAAGAAGAGGACCATGATTCAAAG[T]AGGAAGGATTGGACTAGCTCGGATGAAGATGAAGTACCACTACCTCAACCGGGGGATATGCATGTGGAGTTCAAAAAGTCAAGTCTTCCCGACAGAGTAA
>Marker276485	Chr2	947266647
GCACACAGGAGGTGGAAAGGGTACAGTGATGCGAGGTTATCCCCCACATTACATGACAAGGCGCATTTAATGCGCCTAGCTTAGGTGTCCTTGCTTTATCG[A]GGGACGGGGGAGACATCCATCTTGTCCGTCGCCGCTCCTTCTTGCGTCGACACGCGCTGTAATGCCTAGGATGGGACTATACCTCCTACGTGTCGAGGCA
>Marker270407	Chr2	834636603
TTCGATGGTGATAGTATTCCGGACCCCCTTGATCCGCCAAACCGGGTTGCCGTCTTCATGGCCGGATCACAACCTGTACAGCAGTCGTCAACTACAGCGGC[T]ATTAACATCGAACATGGCGGGAGCTAGGGCTGGAGGCCCTGGTCCGTCACCGGCCAAAACTTTGTCCACCTTGGTTGATACTTTGACAGCACTGTTAACA
>Marker285279	Chr2	1122785542
ACCCGTGAACCCATGTACCCGCATATAATCTGTTTAATGGGCAAGAAATATTATTTATCAACATATACATGATTTTTACATAAATCCCGTAGCTAGCTCAC[T]GACGAAGGCACAAGCCCATGCCCCGAGAATCCCATACGTGATACGTATCTAGGTGATTGATTGATGTCCAAAATTGCCTCATTCCGCTACATCAGCGTGA
>Marker284112	Chr2	1097596556
AATCAAATTTATGTACTTGTGTGTGTGTTAATGTCATGTGCAGTAAATTGGAAAGAATTTTGAAACATATTGGTGTCATGGCTTGGACACAATTAAGCATC[T]GAGTCCAATGACATTTAAATTCCAAAAGATTCAAAAATGATAAGAAATACATCAAACCTTGCTTGACGTAATGGCATGACACCAATATGGAATGGTAAAA
>Marker236697	Chr2	208403920
CCACTCTACCCTTATATGGGAAAGGGCATTATTGATTACCTAGGTCGATACTAGCATGGTGCTCGCATTACTAGTGACGGGGGTGACATGAGGTCACTCTC[T]GGGACGGGGTCGTGCTTGGATAGGCGGCCATGACTGTTTTTACAGGGCACCGAACACACCGTTGGTACCCCGTGTCAGTGGTATGTGATGAATATGGGAG
>Marker232897	Chr2	134088469
AGATTGAACTAAAAAAACTTCCACTCAAAAAGAAAACTGAAAACAGCAAAGCCAAAGTAACCATTCTGCTATTCAGTACTAAATTCAAGACAGTGTATACC[T]CACACAAGATATTCATCTTGGTATACAGTATACAAACATAAATGTCAGGACATATGAAAAAAGTAAGAATATCAAACCAGACTATTACAAATTGGCAGTG
>Marker277264	Chr2	966012530
GAGCTATGAATGCAAACCCGGTATGAGATATTTTGTGGAAGTTACAAATTCCAAGCAAGGTGAAAATTTTCGTCTGGCGTGCTTTACACAGTATTGTCCCT[G]GGGATGTTGATCTTGGCAAACAAACACATCAAGGTACAACCTCAATACCCAGTATGCAAGCAAGGGGCAGAAGATATGCGGCATCTGATGTTTACACGTG
>Marker247894	Chr2	361885625
GGTTAACCATAACATGCTAGTAGGTTTTGTCCATATCTCCTCAGATTATGTTGATGCTGTGATTATGGAGAAGGAGAGGATAGCACCTATGTTAGGAGACG[A]CATATTGTACTCTTGTGGGGATAGAAGGAGCAGAGATTTGGCAGAAACACGTCAAGCTCAGCCAAGACAGCAAGCAGATTATTCAGGTACCAATAGAATG
>Marker233567	Chr2	149622492
TATGCGTGCGTGTAACATGTACTGGTATGTGTGGGGTCTGACACCTAGTTGTTTATTCTTGGTAGCCTTCCTTATGAGGAAATGTCTCCTAGTGCTTCCAC[G]TGAGCCTTGATAGCTTGCTACTGCTCCGGAACACATGGATTGCCCGGTATGTGTCCTTCTTTGCTCCTGTATCTGTCCCTTTCAGGGAAATGTCACGCGG
>Marker273931	Chr2	892968463
GCAAGGGAATATCGCATATAGGTAGGTATGGTGGACTCATATGGCAAAACTGGGTTTTAGAATTTTGGATGCACAAGTGGTATTTATACTTAGTACAAGTA[G]GAGGCTAGAAAATAGATTGAGAAGCGACCAACCAAGAAATGAAAAATCACATAAGCAAGCATTGAGCATAACTAACACCGAATAATGCACCACAACTAGG
>Marker239645	Chr2	246104400
CAAATAGTCATGTGATATCATAGATAGTACCTCATCCTAGGAACGAGACCAGTGCATAAGAAGGTTTTTCCATTCATTGTCTTCTAAATTTAGCACAGGAG[T]ACTTCACCCGAAATTCATTTATAGACTTGCCATCAAAGTGTGTTTTCCGCAAGTAACATCGATACTACTGCAATGCTTCCTTGAAAAGCGCAAGCAAGCT
>Marker246450	Chr2	349538849
ACTTCCATATCACCTTAATCGCAAGATTCCAGAATAGACTTTGAAACATTATCCTGATTGCTACAACCTTGAGCTTCGTCTTGAGTGTGGATTATATACCC[T]AGTGCCATCATTATCCAATTCAACTTCCAGACCCACAGAACCTTCACTAACTATTGCATATGGGGGTAAAACATTATAACAAGAGTCCAGTGAAGTTGTA
>Marker269633	Chr2	817478332
CTATATGGATAACAGTCGCCGCTCAGAAAAATTGCAAATTCAGTCATTCAGTTTTTCTTTTAAACTAGAAGAGTGTACTATCAAAGCCAGCCGGGAATAAG[T]CTTTAGAGCCAAAAAATGAAGTATATGGAGGAAACAAAGCACCAATCGATTTTCCAATTTAATCTCAGTACAAGCACTGTGTGAATCATTATCCGCATTT
>Marker254758	Chr2	505888467
TCTCCCTTCTTCGGCTTCTTGTTGCAGCCTCTATGGCGCCAACAAAGAGGTCCTCCGCCGCAGAGAAAGGGAAAGCTCGCCGGGAGGAATCCGACTTGCCG[A]CCGCTCAAGAGGGGGCGGGGCCGCCCCTGCAAGCATGTCGCTACCCCTGTCACGGGTGTACTCCTTCTGGGGTCGATGCCGCCCTGGGCGGTCGTGATAG
>Marker278990	Chr2	1002300329
AATTATTTTTGATCCCCTGTTCAGCTCTTTCTTTCCGAACACCGAACAGAGCATCAGGGGTTACTGTCTACACAGTGATATTCTTCCTACAATTGCATTTA[C]TCACCTCAAAGCCTGTTAGAAGGCTAACGCACGCTTCGGCCAGTCTGCTTTTGGCGGACCGAACCTTCTCGATCACTGTACCCATAAAGTTACGGTGTTC
>Marker254270	Chr2	497509980
ACACTTGTGTTTTTTTTTCATTTTTAGGGAAGCATAATTGTGCTTCTCGCCGAAGCACATATGTGTTTTTTTTCTTGTAGAAAAGTACCACTTTTCGAATA[T]AAAAAATCCTCCAAAACCCATGGATAATGATAGAGGCAAGGGGCCCGATCTTTCGATGAGATGATAACTATCAATTTGGTGGAGTCAACTTTGACGGTTC
>Marker230895	Chr2	91884332
TGTCATGACTCTGCTACAAAAAGGTATAAGAAATCCAAAGATAAGAAAAGATGGTACTATACCATGGGATATGTTGTGTATTAAAGAAAAGCCAACAAAAC[A]TGGATGAGGCAATTGGAGATCTGGGATGGAAGAAAGCAATGGATGAAGAATATTCTGCACTTATGAGAAACAAAACTTGGCATCTTTTGCCTGACCAAAG
>Marker278568	Chr2	989922039
AGATCCTCAACCCGGCCAGGCATTCGAGCTGACAACATGAGTTCGCCGCGGAATCCATAGTGTACTCTAGGCCTCCAAAGGTCACAATCTAACCTGGGGCA[G]TAGTTCTCGACGTAGGCCAGATGGCAGCCGAGTTGGGGCAAAGATCATGCTAACGAACAAGAAAAGTTGGTCGGGGACGTAAAACATTCTGTAGCTGTTG
>Marker281120	Chr2	1043280647
CGAGATTGTATATGGCTTCATGTCTTCGGTCTTGCAAGGTGAGTCCTTCTGGATGATAGTCCGGCTTCTTAAATATTATAACCCGCCGGTTCCTCGCCGTT[C]GTCGCCTTGGCTTCCACGTGTCCAATGAATGTGAACCATCGGGGCATCTTTTTGCAAGTACCCCCCTGACTGTTCAGAGAAAACGCCTATATAATAGAAT
>Marker232524	Chr2	124351776
CCACGTTGGGATCGGCACCTTCTGGAGGGAAGAGACATCTTGGCTTTGGGTTTAATCAAACGAATTGGACCAGGAGTCTCAAGTTCAAAAAATTGAACCAA[G]GGGTCTCAATTGATATGTGGCGTGAGAATTGGCTACCGAGTGACTATAAACTTAGGCCAATACGATTATTTTGAGCATCCCGCTCAGCTCAAAGGTACAA
>Marker231091	Chr2	94888378
CTAAAAGGCAACCTAGTACTTTTTCCTAACTGACAGCTCGAGCATGTGTTGGTGGTGGCGACGGGAGCAGCTTCTGCAGTGTGCCGAAGAGCGAGACGAAG[A]GGCGTCGTGATGCAGGTGACCAAGGTGTTCGTGCCACGGTGCAGCGGAGACGGCGGTGAATGCGTGGTGTGGTGATGAAGGAGAAACGGGGTAGAGATCG
>Marker230784	Chr2	91155006
CAATTGCTTCAACTTTCTCGGGATTAACCGCAATACCGTCAGCTGAGATGATATGGCCCAGGTACAAAACCTTATCGAGCCAAAATTCGCACTTGGAGAAC[T]TTGGCATAGAACTTATGCTCTCGGAGTCGATCAAGAACCAGACGTAAGTGCTTTTCGTGATCTTCTTCATTCTTGGAAAATACCAGAATATCATCCAGAT
>Marker274829	Chr2	909465248
TACGGTGACAAGCAGACCAGGAACTTTGTCAAGGCCCGGTACAAGAAGGACCCGAAAACAAAGGAGCTTACGACGGATCCGAAGACCAAGGCGCTTGAGCT[C]TTTTCTGGTAAGGAATACACCCCTGCATAATTAGCTCCATATGGTTGCATTCTAATTAATGAAGCCAAATTTCTAAATGGTTCACATTCCTTCCGCACGC
>Marker278393	Chr2	987516865
TTAATATGGGGAATCACCGTGAGCCATACCAGCAGCATTCAAAATTATCTGAATTACAAAAGACAGGTCCGCCAACATTTTCTCACACTGACAGACCTCTT[G]GAGGCCGATGATTGGCTTCGAGACATTGAAAGGAAATTGATTGTGGCACAATGCTCAGATCGTGAAAAGGTACTTTATGCACCACACTATCTTACTGGAG
>Marker253512	Chr2	482712722
GTATAATATGTAATATCAAGAATAAACCACATGTCATAATATTACAACATAGATCACCGTACATCGTATCACTCACTCGTCGTATAAATGCAAGTTACATA[C]GGGAAAAATACTTTGAATATATCGGCAAGTTACACAGGGAAAAATATAACAGACCTACTTATATATGCAAGGTATATCAAGAGGATATTGTAATGGTTGT
>Marker261489	Chr2	674917019
GTCTTTTCCAGCAAGTCCCAACATTGGTACTATTTGCCTAATAACTAATAAACTTGCATAGGGAGTAATTAACCCTCTTTCTTAATCAACAACCACGGGCC[T]AGTGCTCCACATGAGTGTTGGTCCGAAACGGGGAGTCTGCGGGGCCACCTCGAGGGAACTCAAGGTTTTGTAAAAACCTGTAGAATCGCCCATCCGGTCG
>Marker270257	Chr2	832295384
CTAGAAAATCAACAAGTTTGATTGGCTAGGGAGAGAGATCGGGCGAAAATGAGCTTTGGAGCAACAATGGAGTTTGGGAATGGAGGAGGTAAGTCTTCTTG[A]GAGAAGAAGACATCCTTATATAGTGGAGAATCAAATCCAATCGTTATCCCACAACTCAGTCCGCAAGGAGCAGTACTACCGCTCGAGGCAGCGGTACTAC
>Marker229394	Chr2	61741282
CCTTCAACATTATTGACCTTTCATATCATTTTTAATAGGCCCCTTCGGAGAAACCAACTTCAAAGAAGAAAAAGAACAAAAAAGATATTGTACAACTACAA[T]CCTCATGGCCTCTCAACGGTATAACGTTGTTGCTTGTTTCTTATAAAACACTCAATTGTATTGACCTTTCTCTATCATTTTCAACAGGGTCCTTTGGAAT
>Marker226513	Chr2	4258176
CCACCTGACGGAACCCGTCACTTTGAGGCAAGATGGCTGCAGGAAAATGATGTTACGCAGTGGGTTACCGATGCCTGGGAGAACACGTGTGAACAGGACTC[T]GTTCGCTGCGCGAGCAGCAGTAGTACATAAAGAGTTGCATTCATGGACCGGACGGTGATGTGTGCACCGCAACGCCGGCTGAAGAAACTCAAGGCGGAGC
>Marker226342	Chr2	505287
TGGACCATAGAAGCAAGTTTACTATCACCTTTGACATCATTAACAATTCTAAAGAGCAAGTCACTCAAACCATCAATCATGTACGCATTTTGTATCAATTG[T]TTTCATAACATTTGCATTAAAATGATCTTACTTAATAATGTAATTGTCAAATTCATACATGGAAATGATCTGATTCAACCAAAGTAATTAACTCAGGATC
>Marker279354	Chr2	1008412901
TCTTCCTTACACATTGTACTATTTTGTAGAGTGATGATTATTATGAAATTTGAGGGGTGCTTTGCAATGCTATGTCTAGCTTGTCAAGAGGGAACTGTCAC[A]TCTTTTGTGTCCATGATCTCAATTCCCTTGCTCTTGACCAAATTTTGCAAGTTTAGTTCCTTGAGCATGCAATTTTCTAGTTTTAATATGAATTTAGGGG
>Marker275345	Chr2	922142133
TCGAGGATAAAAAGATGGGGTTTTCATCATATTTCTTGAGTTTATCCCTCTACATCATGTCATCTTGCTTAAGGCGTTAATATGTTTGTATGAACTCAATA[C]CACTAGATGCATGCTGGATAGCGGTCGATGTGTGGAGTACTAGTAGTAGATGCAGGCAGGAGTCGGTCTACTTGTCTCGAACGTGATGCCTATATACAAT
>Marker235435	Chr2	186546240
TGGAGCGGCATCGACATACCGTGGTACAAATTTTGTCCCATTTGGGGCAGGTTTGAGTATATGCTTCTCACAAATCGAAGCTTCTCACAACAAGCATGATG[C]GTTTTCGGTAGGAAACGTCCCACCTTTGGAGACGAAACAATATACATTGCCTCTTATTGCTTTCATTTTTTTTCTCGTGTCTACATTGAACAACAGGAGT
>Marker271774	Chr2	856981742
ATTTAAGTTTGACTTTGAAAAAGGCTTATGACGAAGTTAAGTTGTCTTTTCTCCAACAAGATCTCTTCATGAAAGATTTTGTGAGAATGGAGGCAATAAGT[C]GGCTTCTTACATTTAGGGTGGGAGTGTTGAGGTTATGTTTAATGATAACATCATTTATTATTTCCAAACCCAAAAGGGTTTTAGGCAAGGGTACCCCATG
>Marker277177	Chr2	963844651
CCTTCGTGCTCTTCTGGACTTAAAACTTCATTGAAATCACCAACACAGAGCCACGAGAGGCTGCTCAAAGTACTGATGTTTTTAAAGTGTCCCACGTCTGG[A,T]TGTCTAAGGTGGGTTTGAGCTTCTAGATATACAACAGTTAATCTCCATAGATCCACACCCGGTTCTAGGACCGAGCAATCAAGGTGATAGTCAGAATACC
>Marker279953	Chr2	1018512616
GTGCAGATGCCCACGTCCAATCAATCGCCACGCGTCAGTCAAGGCCGCATGATTTTGGGGGCCGCAGCGCTCCGCACTTGACCCTTGGCTTCGCCGCGAAG[A]CCAAGCCCGATCGCACCTTGGGCCCGGGGCTACTATCGGCGTTCTGGGCTTGGGGGTACCCAGACTTGCCTGCCTGCGGCCCAGGGCGTGGCTCGCCAAG
>Marker274290	Chr2	897528256
TGTACTTCCCCAACTACAAGGTACAGAGGGAGTATTTTGTACTAAATCAACGGCAATTAATATCAATCGGAGGGATTACCAGAGTTCCTTCCCAAAGAAAA[G]CAACCATTTTCTCAGTCCATCGCACTCCAATAGCCTGACAGTCCAAAGATGTGGAAGAATCACACAACACCCGCAGCATAACATCAAAACAGGCACTTGA
>Marker252090	Chr2	440476047
GTGTGAGTGCTATGGATGGCCTTCTCATAGGGATACGTGAGCGGATCCATAGTGGTGTATTGATATGGTGAATATGTGGACTCGTGTGCACTTTCTCACCT[A]CAAAGAAAAAACTGGTAGTCGTAGTACATGATAGGTAGTGAGTCAAAGCTGGCTTGCTCTAGTTAAACGCCATAGCCCCCTTTGATGATATTGATGCATA
>Marker231987	Chr2	112100303
TGATGTCGCCACATGTGGAGGGATCGATATCTCAGGGAGAAATGGTTGGTTCGGTGATCATGGATGTGGGGATATTTGGTTCGCACGCGACAGCTTGCTTT[C]GTTATCATGCCAGCTCTCGTTCTTACTCTCTGGAGGGAGTACCAGGCAAACAGGAAAGCATCATCGCTGTCCTGTTGAGGTAAATATATTTGTGCCCCCC
>Marker230098	Chr2	77781357
TGACCACGCCCCGCCGAGAGCACCAGGGCGATGGACAACGGCGAGGCCTAGGAAGGGGATGACGCGGAGACGGGAAAGATGCGGCAGTGGATGCCCACGCA[G]TAGAGGAGTACGAGGGTTCATTGGTTCGCTGTGGTGTGAGGCTGCCGTCGCCGCAGAATAACAGGGGGTGTGCGTGATTAGAGGGATGGCCTGGCCATCG
>Marker227695	Chr2	24777568
CATAGAACTAAAGCAGAAGCTCTTCATTCCAGTGTTCTCTTGCAGTGACGAATGGGAGCAGCCCAACATCTCTGAAGCGGTCAAGTGCCTCTTAAAGGCAC[T]GGCAGCCCAGTAATGGCATAACAATCAAGACGTTGGTGTCTTAAAATCCAGTCTTGGTTGTACATAATGCATGAGTAATAGATGTGTTGCAGGTAGCTCC
>Marker275400	Chr2	923369085
TTTATCGCGAAACAGATTCTTCAAAAATGCACCGAGTGAAGACTTGAACTTCTCGGCATGTCTACTTGAACTTCACTCTGTTTTTCACAGGCTTTTTTTCC[G]TCATAGCTCTCCATCCACTCACCGGAATTGAGCAAGTGATGTACCGATGGAAAGCTGCTGTAAACACGCAACTTTCCCGTGTTGATCATTTTTTCATACT
>Marker229435	Chr2	62925894
AGGTACCAATGGAAGCCCCAATGGGCATGACAACGTCGCCACTAACAACGGTGCGCAGTTGACGAAGCTAATAACCAGGGAGAGGACTTTCAAGCCTCCCC[T]AGGATGGCAAGACATCCCCACAGGCATCCATGAAGATGATGACCCCGATGATCTCTTCGATGGGGCTGATACCTGTTGGTGCAATGATGGTCCCCTTATG
>Marker250998	Chr2	417708425
TCTAGGTTTTGGTCGGGGTGAGATAGCAAAAGAGGCACTCACAATCATCCAACATCTCAATGCATCTCCTTCTTAGACTCCAAAATATCAACTTCTATTGC[A]TCCATGACTATTACAATGTTCTTTCCATACTCAACTCAACATTGTAATAAAGGGTATTCCATATCTAGCTACATGATTCATTCTACTATCTAGATCTCAA
>Marker282338	Chr2	1065067862
CCGGAAACTCTTCATGTACTTTTTCGTGATCGTGGAGGCCTCCCACTTGTCCTTGGAACCACACCCGGCCATTGCTGGAGAAGGAGGCAGTGGTGGAGGAT[G]ATGGGAGTTGCGGGCGCTGGAGTTGTGGGTGTTGGATCTTAGAGATTGGGAAGCAAGGGCTTGAGGAGAGCGTGAGAAAGGGGAAGGATCTATGTCCTTT
>Marker229158	Chr2	53350134
AACACATGTCTATGGTTAGGAAACATAAGCATATTTGATCAATGAGCTAGAGGCATACCAGGGACACTCTGTTTTGTCTATGTATTCACACATGTACTAAT[G]TTTCCGATTAATACAATTCCAGCATGAATACTAAACACTTATCATGATATAAGGAAATATAAATAACAACTTTATTATTGCCTCTAGGGCATATTTCCTT
>Marker240058	Chr2	252781529
TACTGAAGTTCCTCTGTAACTTGGTCGATGTAGTCCTGAGCCCCCAACGCTGAACGGCTCACGTTGGGCTCACAAAAACGTGCATCAAGATACGCTTGTAG[T]GTGGTGCTCGAACACCTCCCTCGAGGCACGGGTCAGCTCGGGGACACTCCAGGGGAGAGCCCCCAAGCCCGTCACGAGAGGGGCATCGAGCGCGCCTCCC
>Marker236188	Chr2	199994870
TGTCTGATTGATGTGCTTAAATTCTATGCACATCCTGAGAGAGTTATTCTTCTTCGGCACCATGATGACATTGGTGATCCCCTTGGAGTGGTACACTTCAC[T]GGATGAATTCGGCTGCGAGCAGCCGTGCAATTTCTTCGCCAATCGCCTTCGCTTCATGGTTGAGGAGCATTGGAGGTGCTCCTTCACTGGTTTGACCTTT
>Marker262325	Chr2	688145971
GCCGAAAAGAAGTGTACGTGATGATTCCACCCTAGCCTTTTCAATGTAGACCCCCTCTTAATAGTACGGTGTCTCCTACGACTCAAGTCCACCAAACAAAA[G]ACCGAGGAAGACGACACGTCTTCTGCTTAAAGCTTCGAGGGAAATAATTGTCTCGCGCCAACGGATTAACCTTTGGAATACTTAGCACACACGATTAGTC
>Marker270100	Chr2	828557784
AAAGCTCACTGACGTCTCGGATCTTGCACATCGCCATCTCCTCCCTCATCCTGCGGTTACGCACGTTCTGGTGGAACGCGCTAATAACCGCGGCAGGGTGG[A]ACGTCTGGGATGTTGTGCTGGACGCGGCTGAATCTTTGGATGTACTTTCGCAGGGACTCTCCTTCTTTCTGGGCAAGTATGTGAAGGTCACTCTCCTGGC
>Marker232356	Chr2	122226053
CGCCACACACGCACACATCTTTCTTCTACCTCACTTCAGGCACGCATCTTTCCTCTGTACTAATGCTAGTTCGTCTCCACGTTAATACACGCCCCCCTCCA[C]TGCTCTCTCCCGTGCCGCTCGTGCTCTGGTGGGTGGAGGAGAGGAGCCTGCAGCCATGTATCGCCGCTGCACATGAGGAGCTGCGACGGGTCGACAGCCA
>Marker229714	Chr2	71241292
TACAATACAAAGTAGCACTACTACGGGTGGAAGAAAAAGGATCTTGCGCTTTGCAGAGCACATGAACGAAACGCCTTTTATTCGTCGGAAGAAACGGGGCA[G]CGCTTTGATATGATCTGGTGATTGCATGCAGGTGCAGCCAGCCAGCCAGCCAGCGGCAAGGCATATGCGATTTCAGGTCCATGCCTCGTCGTAACGCAAA
>Marker278449	Chr2	987897464
AGTACGAACTCTTGATAGATTGAACGGAAATGATAACTTTGAGGTGGTTTCGTTGGGGGACGGCTATATGATCCAATTATATTAGTACTATTGAGAGATAG[T]CACTAGCAAAATGTAAGACCTCGGGTGTCATGCTACAGTAATTCCCTGCTAACGATGCCACGTCACCAAGGTTACTATTGATAACTCGCGTTGATCCAAT
>Marker267882	Chr2	784474893
AGGGCAGGCTACCTGCGCCTGGTCCGCTTGGTAGAGAGGGAAAGTGAGCTGACAAAGGTGTTGTTTGACCGGTCAACTAAATAAAATACGAAGTTATACGG[A]TTTGACAGTGACCGTATTGATTGTATTTTTAAGTACAGTGATTAAAGTGAGCGTACACGACAAATACAATGACTACTGATGCATTGTACTCATGATTTTA
>Marker239295	Chr2	242269476
CAACCCGCCTTCGAGTTGCAGCTCAGCATGCAGCATCTCAGTACGACCCCAACTACAACTTTGGATATCCGTCAGGCCAATACTAGCCATAGACCAACTTA[T]GGCCAAAAGCCTAGGCTTGGGGGAGTACGTGTTTCTCACCGACTTACATTCATGTTCACACTTATTCTAGTTGTCGGTGCTCACACTGTTTCACTGTACC
>Marker278826	Chr2	999214979
ACACCGCGTACAATTGTCGTAGGGCTATGAGAATCAATTTCTTCATTAATTTCTTCACACTTAGAGGGTTAGTCTTCATTGATTGAAGAAAAACGTTACCT[C]CATGTGTTGTGCATCAAAGTCATCAATTTTGCATAAATGTTAGGATGTGTGTCCTTTCAAAGAACATTCGAAGATTCTAAGATATTGAGCTCACACCGCA
>Marker281749	Chr2	1056445849
CACCAGCTGTACGACAGAAAAATCCCACTCCACCAAAAAGTACAGCAAGTCCACCACCCGAAGACCTATCCCAACTTCAGAGACGGCCAATTTCTACAGAC[T]TGGAAACCCATTCTAGTTATTCCCAGTTTAAAAGACAATGATTTCAATGTTGTTAGGAACTACGTGCATATATTCCCATCATGGGAAGATTACAGAGAAG
>Marker269239	Chr2	809349553
GATTGGTCTGGTTATCGTTCTCCTGTTATCTGCGGTAAAAAAGAGTGGTGTTCAGAAAAAGATTCTATCACCACCGCATGTACCGGATTCAGATGTACAGC[T]TTACTTATACATGCCACCATCTGACTGAACCGCTAGATAGTTTGCTGGAAACTTTATCCATGTTTCACTCTAGAGAACTTCACCGCGATGGTTACTGTTT
>Marker284736	Chr2	1114134805
AATGAGGAATTCATTAAAAGTAAAATGGTGACAAATTAATGGCATTTAAATGCACTAATTTGTCTCTAATACACATATACAATTAATTACGTTCATGATCC[G]CAGACAAGATAGTTTGCACTGAACATTAGGAAAAGAGCACGAGTAGCACTACTAGAAAAACAATTATAGCCAATATGAACACTAATGACGCACTATACAT
>Marker261896	Chr2	681478053
GTCCTTGGTACACTTGCACTATTATTATTATTTTGAAATCATTTGGTCGTGGAAGTGAAAGGAAATAATGACGATGATTTGATGAAGTGACTGCGGTCAAC[G]GAAATCTAGTATGAACTCTTCTTATTTTTGTTTTTGTAAATATGTTTAGCTCATTGCTCTTGATTCATCATATTATGAGTAAACATGTCTGTGATGAGAA
>Marker228589	Chr2	40406297
ATACTACAAGTGCATGTTCATATAAAGACTTCTGACTTTTTTGTTGTTTATATATGCGGGTAAAACAATATATTTACTCGGTGCTGATAGAATGTAATCAC[T]CTTGGCAGTCAATAGTACTATCTCATGAGTATATTCCATATTTGCCCTCATGTCGCGACTTTGCGATTTTTTTACATCATTTAGCTTGACATATTTTGCT
>Marker229733	Chr2	71460059
AGTAAGTTTAATGTTCATCAAAACCGAGAACTCTTAGAGCATGGGCCGCATAGTCCAATTCTCTCAAATGCCCACAACTACATGTGGCTGTTTGTTCCAAC[T]GGATTACCAACAACGATGCGCTCCTCTTCAAATATTGGATCTCGCAAAGGCTACCAACTGCCACTGCAAATACATAATTCCCATCCAGTACTTTATTGCA
>Marker227387	Chr2	16894102
ATATCTTGTGTCCATGATGTTTGCGAGTACATTCAAACGTACTCACAGGCTTGTCCCTGGCTATTTACTTGGCCAGGTTAGGAGTTCTTCAAGGAGTACCA[G]CAGTGACGTCCTTGCGAAGCCTAGGAGTGCAGCTACGCGGGATAGGAGTTATCCGGGTCAGCTGTTCCTGATGGAATGGAGCCCCATCGATATGGAAATC
>Marker282396	Chr2	1066598718
GTGCACGAAATGTACTTGATTTGGACGTTAGCTACGATGATGATCATGTGACTCCACGCACTAGTGGCGAGAATAATCTAACCCAGCCTCCAAGAGAAGAC[T]CTTATCCATCTGCATGTTGCACCTAGACCTTGAAGAGGTGAACCCGTTTGTTCTTGTGTAGAAAAGGAAAAGAAAATGGAAGCTTGTGCCCAGTGGCCGA
>Marker228397	Chr2	36116365
GCGTCCAGGGACGAGTCATTTCTTACTCTGGGGTATTATTGCAGAAATCATGAGAAGAACCGAGCAGCAAAATAAACCAAGATTTGCAAAAGCAACAAAAC[T]ACGAGTTCCAAAGAGATTTTTAAAATAAACTGCTTGATTGCACACGGAGAAGGACCGCTTAGTACAAATCTTACAGGCGGGTTCTAATTATACATACGTC
>Marker285087	Chr2	1120857853
CGGGATAAGTACTAAAATCTCCTCTTGCGATCTTCTGATGAATGTAGAAAAAAACATTAATGGGCGTTCTTTGGTTCATCGGATAGAAATATCACAGGAAA[T]AGAAAAATCATAGAGGAGATGACATGTATCTCAATTCCTATAAGAAAAGATATGTCCTTCGATGCATAATACAGGAATTGGTTTCATTGATTCTGGGCTA
>Marker272600	Chr2	871657416
CCGGGACATGTACATGTGTTCCTGCCCTTCCCGAGGGCGGTTCGGCTCGATATGAAGCTCGTTATCGCGTCTCAGGCCTCCCCCAGCCAGCAGCATCTACC[T]CTGGTTCGACGCAATGCGGCCGTGCCCCAAGGCGGGTCAAGGGGCGCGCAGCTTGCGTCCGTCGTGGAGATACTCCGACGCCCCGCGGCCTTTGGGAGGC
>Marker248478	Chr2	372621858
CGTTTCGGACCAACACTCATGTGGAGCACTGGCCCGGGGTTGTTGAATTAAGAAAGAGGGTTTGCAAGACCCTTATGCAAGTTTTTATTAGTTATTAGGCG[A]AATAGTACCAATGTTGGGACTTGCTGGAAAAGACTTAGCACTTAGCGGTTTATCAAGGGGGTCCCATACACCCCAACCGTGTTAGGAACGCATAATTAAG
>Marker245926	Chr2	345002585
TATGTACCCTGTGAGCAAAGTCTTCATGGAGTACTTGGATAAGTTGTCATCTTTAATTGGTGTCCTACTTGTCTACCCATAGACGGAAGAAGAGCCGTTCA[T]ACTGGTTAGAGAACATTTGAAGACCGCCATGTCAAGGAGGAAGAACTATAGTGACCACCATTGTCAAGAAGTAAACATCAGCGTCGAAGACCTTGTGTAT
>Marker282019	Chr2	1059658745
ACTTGATCTGTAATTATCTTGAACTGTGTCAGCCAATCAAGTATGGATCTCCCTGTAGTACTCCCTCCGTTCCTTTATCTAAGGTATATTATTTTTGGCAT[C]GGTGACCAAGGCACATAATTATAGATGTGTTAGGACCAAATTGCCCTTGGCAAATTTATTCGTTAGTGGTAAGTAAATCAGTTAGTCCAGGAAATTAAGA
>Marker226589	Chr2	4799677
CCGCATTAGCTATAGATGCATGGCTGAGCAAAGAATGGCAGGTTTGCAGTTTACTCTGCCTGAAAAACCTCGGAATGTTCCGAAACTAACATGCAAAGTGG[A]AAGAGACGAGTTGATATCATTGTACTGATTCTACGATGTTCGTCGATCCAGTTCATGCTCCAGTGGCAGCCTCCAAAAAACGAAAAGCAGAGTAGCGAGT
>Marker276032	Chr2	936345573
CCAGCAGACAGGCGGCGAGGCCGGCGCCAAAAGACACTGACGGCTGGGGGGCCACGCCGTCGAATTCACCATTGTACCCCTGGGGGTAGGCCTATATAAAC[A]CCCCCAGGGTCCTCCATGAAGGGGGGCTGGAAGGTTAGATATTAGAAGATCACAAGACAAAAAACCCTAGATAGAGCGGAGAGGTGAGCTAGCCTTGTTC
>Marker282380	Chr2	1066230192
GATGACCACGACCGAATAGCTACACTACAGAGTTATCATCATGAGTGTGTTACGAGGTTTCACCCTCGGCACCCGATAGTACCTCTACAGAGTCGAGCAAC[T]AAAGGGGGTGTGATGTGATGTGAAGTGTCGTTCTCCGATCTTTGATCACGTTGCTTGAGTCGTCGATGATGAAGCAGGGGCAACAAGGATAGTCAGGCTT
>Marker251496	Chr2	429445497
TTTGTATGGTGGCTAACTTACGAGTACAAGAATAAGAAGAGTGACTACGCATAGCGGCCGCAAAGTAGTAATGATCAGTAAGTGATCCTGAACTACTTACG[T]AGTCAAGCATAACCCCCACCTTGTTCTTTTCCCGAACTCCCTCAAAAAGAGTCGGTCATGGTTACACATGCGGTTGGTGTATTTTATTTGAAGTTTAGTG
>Marker272195	Chr2	861828333
TACGTGAGAGCTAGGTGGTTAGCGACGCATGGGAAGCGGCCGTGGTGGGCGCGTCGTTGGGCATGCGGGTCGTGCGTGTTGCCCAGCGAAAGCGTAGGGGC[T]TGCATTGCCGTTGGCTATAAAACTGGAAGCCCTCGGAGTTGTTATGCGGGGCGTTATGTTTTGAGTTCGTGCTCAGGAAATACATAACGAGGCCGTACGT
>Marker282070	Chr2	1060322809
TAAGGACGGGGACGGTGACTGTCCGGGTGCAGACGCACCCCGAAAGCATGTAAAATTCGCCGTCCCCTCACCACGGTGTCCAGGCAAGCTTGAAGCCTCTC[T]CTCAGAGCGGGGACGATGTCGTTGAGCTCGGCGCTGGCCCGCAGTGATGTCGAGAGCACCGGCACTGCGACCACGTCCTCGCACATTCGAGCGTACGAGG
>Marker280518	Chr2	1029521602
ACTTAACCGTTGTTACCGCATCACACTTACTGACAGGCTCTGCCTCAACCCACTTTGTAAATTTGTCCACTGCTACCAACAGGTGGGTTTTCTGGTCTTGG[T]GATCTTTTAAAGGGTCCAACCATATCAAGCCCCCAAGTCGCAAATGGCCAAGTAATTGGAATCATCCGTAGCTCCTGCGCCGGTACATGAGCACGCCGTG
>Marker231665	Chr2	104889816
CCGCACCATCAAGTACTTCAAGGTCCAGTGGAGCAACCACACGGAAGCAGAAGCAACCTGGGAACGTGAAGACTATCTTAGATCCGAGTATCCCGATCTCT[A]TTTAAGACCTAGTTTAGGAATCTCGGGGACGAGATTCTTGTAAGGGGGGTAGGTCTTTCACACCCTGCATTTTGTAACATGTCATTTGCATCAATAAAGC
>Marker227740	Chr2	25456554
CCCTGCAGGGTTATGAACTTTCGAAAGCCGTGCCCGCGGTTATGTGGCAGATGGGAGCTTGTTAATATCCGGTTGTAGATAACTTGACACAATGTTCCAAT[A]ACACTACCAGCGTGTGTACCGTGACTGTCAATTTCCGGATAGGGATTCGGGAGTTGAACATGGTGGGGTTATGTTTTGTTGAGCTTTAGCTAGGATCACT
>Marker234087	Chr2	160375506
CATATGCCTCAGCCATAGGTTCTATAAAGTATGCCATGCAGTGTACCAAACCTGTTGTGTACCTTGCCATGAGTTTGGCAAGGAGGTACAATAGTGATCTA[T]GGATCACTGGACAGCGGTCAAAATTATCCTTAGAGGACTAAGGAAATGTTTCTCGATTATGGAGGTGACAAAGAGTTCGTCGTAAAGGGTTACGCCAATG
>Marker282517	Chr2	1068608087
GCTAAACAGAATTGGAGATTGATCTCAAATCCTTAAACCTTGTGTGCTAGAGTTCTAAGAGCTAAGTACTATCCTCATGGGAATCTATTGAAAGCTGGTCT[C]AAAGAAAGGTTCCTCCTTTACATGGCAAATCATTGTGGATGGACTTTAGACTTTCAAAATGGGGCATATTTGGCGGGTTGGTCCGGGGAGTAGTAAAAAC
>Marker263268	Chr2	709523603
TCGCATTATTTGTAGATTTGTTTTATGATTTCCGGCGATGCGCTTCTAGTGAGGGGAGACGTTTCTGTCGATGACGAGGTACCTACGGTGACTTAGGTGGC[T]GTTTGGTTTGAGGGCGGCGAGGGATTGCCTGATGATAGTCCCAACCACGTGGTTGGGGATAACCCATTTTGCTTGTTTGGCTGTAAGGATGCGAGGTAGA
>Marker271773	Chr2	856949666
TGCAAAGCTGTTGCCTTGTTGGATGAGCCGCACAGAACTTTGGTGCGGCAAGCAGGTTTTGGCATTGTTTTCGACCTGAAAGTACAGAAGAATGTTTCTCG[A]TGTTCTCATGTGCAAGCTGATGGGAAAGATCGACCCTGATACGATGAGATTGGACTGCAGGTCAAACAAGGTTCTGGAAATCAATCGTGAGGCTGTCCAT
>Marker232573	Chr2	125531157
CAAGACGGTTGATGTAGATGCCCACCATGGTCGAATCCCTCTCCGGCAAAGTACCAGAAAAGGCCTCCAGACGGGATCTCACGGATACAGAACGTTACAGC[T]GGTGGAAAAGTCGTTTGTCCTCCTCTCTAGGGTTTCTGTAATATGTGTTAATATATAGGCGGAAGAAATAGGTCGGAGGAGTCACAAGGGGCCCACAAGG
>Marker271952	Chr2	858575699
ACAGTGGGCCTTGGCGGTCGCGCGGCAAGCCCTGCCTCGGGACGCTACAACTGCCCGTGCACAAGTTCGGGATACTAAGGTACCCCTACTTTAGTACACCG[A]ACAAGCGTGCTGACCTCTCTGTTAAGCCTAGGTTGGGTTGCGGTGTATTGTTTGGCTGAGGCCGGGCATGACCTGATGGTGTGTCCATCCGGAGTTAAGC
>Marker278892	Chr2	1000636237
CACATCCAAACGAAACTCCTGGACACCCGTCGACGGTATCCCCATGGGACATCACATCCTTTGAGCTGACTTAAACACTCCCAGCTTCAGCAGTCAGCACT[C]GCTGCCAAACGTCTTGGCATGGCGAATCCTGAGCTGGAGCAAACATAATGATTAGTACTCCCAAGTCACAACCATTAGTGAATGAAGAAAACAAATGAAT
>Marker234591	Chr2	170407096
CTATGAACTTTTCATGGTCAACACAGACTACACTGCCAGTGAAGGAGTTAACCAAGTCACTCCGAAAGACAGGCTACGATGTTATGCCTTCTGACGACGCC[A]GGGCGATTCGTGTGCAACTATGTGTACTACCACTCTCTCCGGTTCGCGGAGCAGCACGGCATCAAGTCTCTGTTTGTGCATGTGCCCCTCTTCTCGACGG
>Marker248009	Chr2	364185151
TGTTGTTACATGTACTATCAAAACTATCATACTACTGTGTTACTGATCACTTTGCTGCAAATAATTAATCTCTAAGTGTGGCTGAATTGACAACTCAGTTC[T]CTAATACTTACAAATATTATTTGGCTCCCATTTGTGTCGAATCTATAAATTTGGGTTGAATACTCTACCCTCGAAAACTGTTGCGATCCCCTATACTTGT
>Marker270172	Chr2	829864942
GACCAGGACACGAGGGACGTACTCCTTAGAGGTCGACTGCGCAATAATGGTCTTTATGCACTTGATGTGCCACCAGTTCCCTGTGCTTTCAGCGGTGTTCG[A]TGTGTCTTCATCACATTGGCATGCGCGCCTTGGTCATCCTGCCACTCCCATTGTTCGCCATGTAATTAATCGTCATGAGCTTCCAGTTGTGTCCAATAAA
>Marker237910	Chr2	225587421
AACCACTACGATTGTACTTCTAGCTCGCCTGGTCAAGTACCTCAGTGGAGAAAGTCGAAAACTGACTGTCATAATAAGCGAGAACTGGTTGGCGATCCGAT[C]GACAGATGTTAAACTAAAAATTGATGGAGGTTATGTCGTGTCATACGAAGGGTTTGTCCTCACACAAACCAAGTGGTTATGGTGTCAACCTCGGCACACC
>Marker231395	Chr2	99463793
CCAAAACCATTACGTATCAGGCCTCTAGAAAGGGAGAGCTTGGAGAGTAGGAACTGATTGATATCACCTCCAATACTTTCCTCCCAGCCCAATCATCCCAC[T]CATCAGTGGGTGATGTAAATTAGGTTGGAAGCGTTGAACCCTTTGGTCTCGGGCCGCATGTTTATATATTGGCAATGCCTTGGAGTACAAGATGAGAACA
>Marker240136	Chr2	254785577
ACTTGTCCGCGAGGTCGAATAGCTCAACCACAGAGTTAAGCTCATCATTCATGGCGCGCTTCTTGTGCATCTTGACATCCATGACACTTGAGGAGAATGCG[A]GCAATGACCGCGGCGTTAGAAGAGCGCATGATCTTGTTGCACGCTTGGCTGAAGCGCTGGATGTACTTGCAGAGGGTCTTGTCAGGGCACTGGTTGATGC
>Marker241327	Chr2	277156035
ACTGCCACTGGAGAGCGGTACTACCGCCCTGCGTGCGGTACTTCCACCGGGGCGGTACTACCACGATGACCCGCGATACTACCGCGGTGGTTTGAACGACT[C]GGGGGTTATAAGCGGGCAGGGGGAGTTCTAACTCCCCCATACCCATTCAACTCGTCTCCCCCACGTCTCCTCTCTCTCTCTCAAGAACGGCGCCAGAGGA
>Marker284148	Chr2	1098558435
CCGAAGGTGTTTGTTGAGTTGGCATAGATCGAGAATAGGATTTGTCACTCCAAGTGTCGGAGAGGTACCTCTGGGCCCTCTCGGTAATACACATCATAACA[T]AGCCTTGCAAGCAAATGACTAATGAGTTAGTCACGAGATGATGTATTACGGAACGAGTAAAGAGACTTGCCTGTAACGAGATTGAACTAGGTATGATGAT
>Marker281222	Chr2	1044569411
GTTATGTACGAGTACTTCGCTTAATATTAATATAAAAATGGTCGTGTGCATCACGATGATGCAAGAGGTCGTGGGTTTAATCTGGTTTTCGAAAACAAAAT[C]CCAGCGGGTCAATCACGCCATGAGTGATCCATTCAACAAAAGATCATGATTATTTACATACTTGGGGACAGCACTTTTTAGGGTAATACTACTTAGGAAC
>Marker284587	Chr2	1109333176
TTCTTCTACCACCATCTTCAAATTAGTGCATACTTGGATTCTCTTGGTACACTGATTTTTAGGCATTTGTTGAATTTTCACCACCTGTATATATTAGGATA[C]TGCTATTATGTATCTTTTCTTCGTAGGGGCAATATCCCGTCAATTGGCGCTAATTGATTCATTTTCATTTTGATAGCTATTATGGTCCCAATATAAATGC
>Marker251319	Chr2	424366220
GCACGCGTAGTGTCGCCGTGCCGATGTAACCCCTTGTACCCACATAGATTGTAATAAAGAGCTGATTTGTTCTATGCTAAGCAGTGATGTATTCCAGAAGA[G]CTTCTCCTCGATCTCTGGGTTGGAATACGGGGCGTTCCGGTTTCTCTGAGCCAGGGTGCCATAGTAACCAAGATCTAATCTCTTATATAGGCGCCCTCCC
>Marker278489	Chr2	988085674
CTTGGAATGGCTATGGAAATGCCATGATGGGTAGGTATGGTGGCTGTTTTGAGGAAGGTATAAGGTGGGTGTATGGTACCGGCGAAAGTTGCACGATACTA[G]GAGAGGCTAGCAATGGTGGAAGGGTGAGAGTGCGCATAATGCATGGACTCAACATTAGTCATAAAGGACTCACATACTTATTGCAAAAATCTACAAGTTA
>Marker258857	Chr2	615217634
TGCACTCGCGACAAGATAGTGCAGGGAACTAGTCTGTATGCTGGCCCTCAGTCTTTGGGATTTCAGTGACCATGACAGTAAGAGGCGCGACAAGTTCTTCG[A]GCAGGCTTGGTATATGCTCCCTTCGGCAATCTTTTGAAGTCCTTGGAGATATCGATACCAGGGTTTTGATAGACGATCTCGACGAGTACATTGAAGAGGA
>Marker279873	Chr2	1016686869
ATTTATAAGCTTCTTTAGACAGTTTCTATAATTGCAACATTAGCACAATTAATCATGTTCATGTGCCATGCTGCTGAGGTACATCCTCATGAACAATCCAA[T]GTTCCATCATGCCTAGAGTCTGGAATATTTAAAAGTTTAATCTGTATCTTAATTATTTTTATTCCCGTCAGGCATCGACTTCGTAGAACTTCCATGCCGT
>Marker260626	Chr2	659349470
TATAGCGGCTCCCAAGATGTCTTAATATTTTTACAAGAAACATTAATGAGTTTGGGAATTGCACACAATTAGTACCAAAACTACTCAGATGCCATTGGATG[C]CCATATCCAATGGCCTCGAAGCTCGTATCATCATAGCATCTAAGATGAGGGAAGACCTCATATTCTCTTGTATTTAAGAATATCACGTGCTACCACACCT
>Marker279235	Chr2	1005825366
ACTTAACACTTGTACCTATTTTTATCTTTTATTCATTAAAGGCTCCGAAGATCAAGGCAACAGTATCTTGCCATGTCCGCTTTTTTGGCTCCTTGATTCCC[T]GCGCCTGCTGTTTCATTTTGCGGCTTATAAATAGGGCAGAGGGGTATCTCCTTTCCCCCTTGCTCCCTTGCCTCTTCTTCTTCCTCGCGCCTGTTCGTGC
>Marker273963	Chr2	893131875
TTTCTTTAAACTATAAAACTAAAATGTTTGAATTTTAAAATATTTTCTCCTGATCAATTATGATGTTGACACCAACATTATGTGACCTACCACTGTTATGC[G]GTCGGTGTTGTACAAACGGTTTTTAACCCCTTTCTGCGACGACATTTGGAACTGTCGCCAAGTGAGTGTGGGCGACAGGGGGGTCCTTCCCACATGACCG
>Marker278254	Chr2	983493397
TGTGACTCATCGTAATTAACTTTTCTCTCTATCATTTTTTACAATGCAATCATAATGATTTACAGATTGTACTACTAGTTGTCTTTCTAGTGCAAACTCTG[A]AACTTTTCTTACTTTTCTGACAGTTTGGGACTTTCTTTGTATACGGTAGATATGGATATGATATGTCCCGACCATCTTTCCCTAGAGCCAAACGTTCTTG
>Marker275622	Chr2	928120880
ACGGGCGAGCGTGAGGAAGAAGAAGAGGCAAAGGAGCAAGGGGGAGAAAGAGATGCCCCTCTGCCCTATTTATAAGCCGAAAGGTGAAATGGCAGGCGCGG[T]GAATCAAGGAGCCAGGAAAGTGGATATGGGACGATACTGTCGCCTCGATCTTCGGAGCTTTCAATAGGTAAAAAATAAACAGGTACAAGTATTAAATGAG
>Marker226751	Chr2	6404751
GTAGTACTTAGTGGAGAATGGATGGAGCAGCCGGAGCAGCTGCCCAGAGTCGCCGGGAGGTAGCTCCGCCAGTGCGTCCCGATGCTTCCAGAGCCATCAGG[C]TGTAAGGATGATAAGGGAGGACAAGCCCTTGTGGGTGGAAGCAGATGCGCGGTTGCGGGACGCGATCGACCAAGACTGGAACACTGTGTCGACATCGGGT
>Marker253482	Chr2	482404756
GAGTCCTTATAGTCTCCTTTGGTTGGAACCAATAACATTTGAAGACTACGACGTTTGGTGGGTTTGCACCATAGAATATAAGTTCATAAATTGCTTCAACT[A]CTTCTGTAATACTCGGTATCTCCTTCGCTGATAGCAGAGACACAACAATTTGTAGACTTTCAGTCGGCCATAGATAGCTCTTTACCATAGGTACGAAAGC
>Marker226432	Chr2	2754497
AAAACGTTTCCCCTAGTCATGTATCCTCCGAGAATCTAGTAGTGGTACCATTACCAACTAGGAACTTTTAGTTCAAATTTATGTCAGTAAAGAATAATTGT[A]TTACACATGTTAAAAGTGTTTATAAATCATGTGTGAATTTATATACTATAGAAACTCTTGAACATTTCAATAATAAAAATTTAGTTCTACACATGTGTAG
>Marker262842	Chr2	698198002
ATAACCCACACCACTCAGAAGCTTGCCAAACTTTACCTCTCCCGTATAGTTTGCCTGCATGGAGTTCCGAAGACTATAATATCCGACAGAGGCACTAAATT[G]CGTCTCTAAATTTTGGGATCATTTAGAGCAGGCTCTGGGAACGCAACTAGTATTCAGTACAAGCATATCACCCCAGACTGGAGGACAAACTGAACGTGTA
>Marker254171	Chr2	494908322
GACGGCAGAGCCTTGCCCGTCCAGAGGCCCGTCTACTACTTGAGCGAAGTGCTATCAGCGTCCAAGCAGAACTACCCCCATTACCAGAAGATGTGCTACGG[A]CGTGTACTTCACCGCCAAGAAACTCAAGAAGTACTTCCAAGAGCATTCTGTCACAGTCGTCTGGACAGCCCCGCTTGCTGAAATCATGGGGAACAGAGAT
>Marker280824	Chr2	1036511005
AGATGGACCAGAGTCTCAAGATAAAGCGTTGATGAGTTCTACTAACAACCACCATTTCCATAGTAATACTGCTCTTTTCCTTGGCTGCCTCTGTAGCGCAA[G]AGATGGGCCTTCAGACTATTGGTAGTGCGGTCCAGGCCACTATCTTGTCTGTTCGTGTTGTTGGAGGGGGATTTCCTTTTGAATATGGTGTACAAATTGC
>Marker274630	Chr2	905529248
GCACATACGTGATATACCCCGCTGTGGAAACCGCAGTTAATCCGGTTAAAAAAATGGCTGAATTCCCAATGTTAAGCTGGTCTGAGATTAGACCAAGGAAC[T]AGGAGTTAAAAATAACAAGGAGGATTGTACTGCAAAGCGCAGCCTGCCAGTGTGAACGGGCGTTGTGGTGGTGTTAGGCCGCGTGCGGGTCATTATCGGC
>Marker268855	Chr2	802771063
CACTTAAATGGGTCGCTAAAAGGCCGAAACTCAGGTCCGACTACAAATGGCCCAACTGATTTATGGGCCGTCAACGGGCTGAAAGACACACTGGGCCGGAA[T]ATAGCCCAATATTTAAATGGGTCGCTAAAAGGACGAAAGATGTACACCGTGAAAATTGGCCCATCCACTGAATGGGCCGTTAACAGGCCGAAATCTCATC
>Marker254330	Chr2	498341404
TTATGGGACATTTCGGACGCGACAAGACATTCGCGACACTCTCCAAGAATTGCTATTGGCCCAAGATGTTCCATGATGTCTCACGCTTCACCAACCAGTGC[T]TCTACATCTCGCAAAGCTAAGTCAAAAGCTCAATCTCATGGCCTTTACATGCCTCTTCCTATACCATATCAACCTTGGGAAGAAATTAGCATGGACTTTG
>Marker239290	Chr2	242231619
TACTTTCCACGGACGTAATGTCTATGTACTGATCATGCCATGAATAACATCATAACCATGCGCTTTTCTGTCAATTGCCCAACAGTAATTTGTGTACCCAT[C]TGTTGCTATGTTCTTGAGAGAGATGTCCCTAGTGAAAGCTATGGCCCCGGGTCCATTTACATCGTATTGCTAAAACCCTATAAACCTTGTTGCAATTTAT
>Marker283454	Chr2	1087615038
TTCGCTGACGCTTTTAGATGCAAAAAAGTCTTCTACCGCGTCTATCGTGGTGTCTGCTCCTTTGATGACCACTTCATTTTGAAGAAGCATGTCATAGGACG[T]GATTGGATTCTCTGGCGAGTAAAAGTGCATGACCGGATTGCGGATGCTTGCATATGGTACGACTGCAGATTGGTGGGACGAATACCTTCAGATATCTAAG
>Marker269475	Chr2	813203729
TGCCATAATTTTCCTCTAGCGGACTTGGCATGGAACGAGTCCAGGGACGAGTCATTTTCCACTCTGGGGTATTATTGCAGAACTCATAAGAAAACTGAGCG[A]ACAAAAATAAACAAATGATTTTGCAAAAGCAGAAAATGTACGAACTCCAAAGGTTTTTAAATAAAATACTTGATTGCACACGGAGAAGGACCGCTTAGTA
>Marker277084	Chr2	962063016
ACATGAGCCTTGGGATCAGATGAATAGGCTTAGCTTTAGGGATATCTGACGGCCAGTTATATGTACATTTTGTGAATAAAGCCTCAAAGATAGAGAAATCA[G]CCATTGAATATCTCTTAGTTAGAGAAATCATGTTGCAATATCCCTTTCAGACACATAAATCTTTGACATATTTCACCAATTTAAATCTCCCTAATAATGT
>Marker273984	Chr2	893444852
ACTGCAAATAAAGAGACAATCATCCTACAGAGCACATCGATTTTACCCATTATCTTCACAAGCTCTTTCATCTCCTCATTGCTTTAAAGGCCGTTCAGCAG[A]CTGTTGCTTGGCCATGATCAGAGGAACTGCATCTTTAACCTTCTGCTCTGCATCTTCCTGTTCTACCGTTCCTTCAGTTACTTGTACAACACCCCAACCT
>Marker261836	Chr2	680566897
ACAAGATGTTTGGAGTATTAAATGAAATTTAAATTTAAAGAAAGTACTCTAGTATGTGATATCCTAATTCAACTTTAAAGCTCAACTTTCCAACTTGAAGT[C]GCATTCAACTAAGTCTCAATCGATAACAACATTTGACATTACATATCCAGTTCTAAATCAAGATCAGATTGTCGGTAACATTACATTGTGCAAAAAAGCC
>Marker231282	Chr2	97789228
CAACTAATAAATCCTACATCTAGCTGTATCCATCCGTCAACACATAATCAGGCACCTTCGGAAACTGTTTACCCCGGACCTTCGAAACGCATCCTCTATAC[A]TAGTTGTGGCAGTACTCCCGAACTATCCCCCTAGTACTGGGTGACGTCGGGGTTATCACACCACCAGACATGCATAGAAGAGTTTTCGATGTCGGCTGCC
>Marker264446	Chr2	726416113
TCCTGACCTCCGAAGTGCCGGGGTCGCTAGTACTGTTGCTTCTACGAGTCAACCAGCCAGCTTCGCCCGCGCAAAAGCGAGTGATTAGGGCAGTGAGAGCC[T]GCCATGGTCTTCTGCTTCTCCTGGCTGAGGTGTCGGGCGAGCCATTCGTCACAGACACTGTGTTTGAATGCCGCTAAGGCTTCGACATCTGGACAATCAA
>Marker280361	Chr2	1026094349
ACCGCTATGACGTCATCTTCCTCGATCACATTAAACCGTCGTGACGTCATCTGCCCATTAATACTTGTACCTGTTTTTATTTTTTACTCATTAAAAGCTCC[T]AAAGATCGAAGCAACAGTATCTTGCCATATCTATTTTCCAGCTCCTCGATCTCTGCGCCTGCCGTTTCATTTTTCGGCTTATAAATAGGGCAGAGGGGCA
>Marker250111	Chr2	400908389
GGTAGGGGGAGCAGTTGTGAGAATCGGCTCTAGTAGTTAGCCCAGCGGTCCTTCGTCTTCGTGGCTCTTTCAGAAGAAAGGAGGCCGGAAGATCAGCACTC[T]GAGCGGCTACAAATAGAAGCTAAGTTACATTGAACCCCGGATATTTCCATTCTATTATTTAAGGTTATTATCCTCGGAGCTGTCATTCTTTGTACAAAAA
>Marker282703	Chr2	1073184946
TTCTCGCCGTGGTCACGGCGCCATCATGGGCCCTCCCCATCTCGGAGTTTCTAGAAAGCGGGATCCTCCCCATGGACGAGACCGAAGCTCGGCAAGTACAG[A]CGCCGAGCGTCCGCCTACAACATCATCAACAATGAGCTCGTCAAGCGCAGGCCCACTAGCGTTTTCCAACGCTGCATCGAGCAAGACAAGGGCGTGGAGA
>Marker227835	Chr2	26329566
CGTTGGTCCCATATTTGTTCTTTTTGAACCATTTTCCTATGTGAGGGCAGCAAATCTAGTCCTGCACAAACTACCCGACCCCCCTAGTTTCTTTCATTTTT[C]CAACAAAGATCGATTCCTTTCCACAAACCGATATGTAGTTTCTTTACACATGTGAGTACCGGGTGATACGTCTCCAACGTATCTATAATTATTGATTGTT
>Marker275998	Chr2	935206840
ATTCCAACACAGGAGCATGCAGCCTATCCCACTCCGCCGGTCCTCCTCGCCCTCCCCTTCCTCCTCCTTCACTGCCAGTGGCCGATGCCGGGCAAAGCTCG[A]TGCATCCGACGGCGGCGGCGGAGGTACTGCCTCCCCTCTCGGGTCTATGGGTGGCGTGGGACGCCTCATCCTCGGGGTGTGATCCTAATCTGGATCGTGG
>Marker270898	Chr2	840729404
TCCTCAGAGTTGCGTTGATTTTTTGCAATTTTCGGTACTGTTTTAGCTTCAGTTTTTTAACCGTTTGTCGAAACGAGCCGTGTGATACGCTGTTGGAAAGC[T]TATGAACGAGGCGCAACTTTCATATGTAGAAATGTTTTTGAGATTCCTTACGGTTTTATTTAATTTTGAAAATCGTGCGGCTGACTTCGAAGGGCAGCGG
>Marker284491	Chr2	1107545824
ATTGATAGTAGAGACCTCCGGGTTAAGAGAGACGCGATGAAGCTTCCTTGAGGGCTCTCCCTCAAAGACAGGCGCACGATGGGATCTAAGCATAGGGGCGG[A]CAGGAGTAGCGACAAGGGAAGCCCATGCAACAGGAGCACTGTGTGGGGTTACCGTCATAGGGTTAACGGTACCCAACGAAGTCACCGGGGGAATGGAGGC
>Marker227688	Chr2	24508669
CATAGACTTGTGGTAAAAACATGGTACTATCCACTGCTCAACTACTTCGGGTTACTCTGGTATCCGGACTGCTGCTGATTCCTTTGATTGTTGTGCTGGTA[T]GTTTCCGCCTTGATTACCTTGGCCTTGAAACCCAAAACCCGAGCCACCGCCTCCATAACCCGGACCATGTGAGCCGGACCCTGAACCGTCGTTCGGTCCA
>Marker231410	Chr2	99762859
AGGAGACGTCGCTGTACCGTACATGTGTTGAACGCGGAGGTGCCGTCCGTTTGGCGCTGGGATCATCGGTGATTTGGATCACGACGAGTACGACTCCATCG[A]TCCACGTTCTCTTGAACGCTTCCGCTCGCGATCTACAAGGGTATGTAGATGCACTCCTTTATCCCTCGTTGCTAGATGACTCCTTAGATTGATCTTGATG
>Marker279432	Chr2	1010137364
GTCTCGTGAAACACAATAATTCCTTCTCTCCTATTCTTTTCTCCCAGAAACGGAAGATATAGGATCTGCGGGTACGCTGGTGGAGCATCGTGGGGCCCTCG[A]AGGTAGGGGGCGTGCCCTGGGAAGGGGGGCGTGCCCCCACCCTCGAGGACAGGGTGTGGGCCCCCGGTGAGGATCTTCTTGCAGATATTTTTTATATTTT
>Marker229314	Chr2	60923083
CATTAAAGTGAATATTCCAACTCTGAGATGCTTGCACCTGCCCATAGATGGAGCGCTGGAGCTTGCGTACCTTGTTAGCATTCTCAGGATCGACAAAACCT[G]TCCGGCTGCATCATATACAGTTCTTCCTTGAGGAAGCCATTAAGAAATGCCGTTTTGATGTCCATTTGCCATATCTCATAATAATAGTATGCGGCAATTG
>Marker237805	Chr2	224679693
ACAAGGACCGTCTGCTGCCTTACTATGTGGTGAAGATGCTCGCAAGTGGCAAGAATACTTGGGTCATGAACCCCTTTCTGGATATTATGCATAGGATCTTT[C]CGCAACACACCGTTTCCTCGCATTGGGGACAAGGACAAGGTACATTCATACCTCATGGACATGATGCTTATGTGTGAGGAGGCCCGCAGTGCTCAGACTC
>Marker234808	Chr2	173529963
CATGTGTCAAAAAGGAATGAGAACACACACAAGGAATTACTCTGTGGGAGAATCCTCATAATCATAATTAACACCGCTCGACGATTTGGAATCCGAAGAGA[T]GAGGAATGGTCGAGGCAGAAGCAGAAGTGGTAGCCTTGGCTCTGGGTGACTTGGAGTGATGAATATCTCGCTTGAAGACAAGAGTACAGATCTGCAATGT
>Marker276111	Chr2	937383027
ACCACGTAAAGCTAAGACAATAATCCAACAAAAACTAAAACACGTACGTACAACAGGTAGTGGCATTCCCATGAAGAAGTCACCAACCCTGTACAAGCCGA[G]TCGAGTTCAAAGCTCAAACCCATGTAGACTAGGCTTGCTTGCGTTGTCGAAAGGTGGTGGGCAATGATGGGATGATGATGGGTGGGAGATGAGGCGGGTG
>Marker284309	Chr2	1103794806
TCATGGCTCAGGTGTAGTAGGGCCGCAGGAGAGCGATGTTCCACGGCCTCTTTGTCTCTTCTTCTGATGTCCGTGAGTCTTTGTGCTCTCGAACGTCCACC[T]AGGTAATATGAACCGTTGTGTAGATTCTTGCTGACCACAAAGGGCCCTTCCCAAGGTGGGGATAGCTTGTGCATATCTGTTTGGTCCTGGATGAGCCGGA
>Marker264338	Chr2	725280999
TTCACAATCCCAGCATCACCCTTTTTAAGAAACTCGGGCTCTTTCTCAACCTCCTTGCCAGATCGCCTGTCAATCTTGGTCACCAACTGAGCAAACTTCAC[A]GGCTATGTGGGAGGTGTGGCAGTCCAGCACAGGGGTGTACCCGTTCCTGATAACTCCGGTGTCGTTCAGCACTATAATCTGCGAAGTGAAGCTTGTAGCC
>Marker264327	Chr2	725247002
GTGCTCTGATACCATCTTGTAGCGACCACGATCCGAATGGACCGAAGTCTCTTTGTTCTGTGTCATCCCTGGATCAGTATGCTGACACACACAGTACAAAC[T]AGGATTTATAACAGAGGTAAATCACATGTATTAAGTAACGTAAATACTATTACCTCAATCGATCATAGCGGAAGCAACAAGGTTGTGGATTCCCATCAAC
>Marker275641	Chr2	928188759
TATTTGAATAACTAGCAGATGATGCAGTACTACCATCAGCTATAACTGCTCTCAGTTATTGCAGCTACTGTCAACATCAGTTCACCAGATTAATAAACTTC[T]CCAATTTCACATCGGCTAATTAGGTGTGCAATAGAGAGTAGAGTAGCTATGCGTCTGCATCAACTTTAAGTTACTTCTGAATGCTACCACATGCCTGCAG
>Marker275358	Chr2	922392456
CGGGAGTACTGCCATAGCTTGTATAGCAGATGCATTTCGAAGGTCTGAGGTAAATGGTTTCTAGAAATAATTGGTTATGTGTTGAAGGATGGATGCAGCTG[C]GATGTAGGATTAGAGTTGAGTGCATGGTGCTTCCCCTGTATCCCCAACACCCGATTGCATAACCGGAAACTTTCAGAAATTAATAGGTGGGTTCATCTAG
>Marker251597	Chr2	431181496
AGACCCATCCGTTAGCTTAGCACTATGATCGTTTAAGTTTTACTGGTATTGCTTTCTTCATGACTTATACATGTTCCTATGACTATGAGATTATGCAACTC[T]CCGAACACCGAAGGAACACTTTGTGTGCTACCAAACGTCACAACGTAACTGGGTGATTATAAAGGTACTCTACAGGTGTCTCCGAAGGTACTTGTTGGGT
>Marker247660	Chr2	359804585
AATACTCGGGTCTTCCCACCTTGGAGTTGCGACTCCGCGGATCGTGGGCTTGTAATGGGTCAAGTTGGAACACCCCTGCAGGGTTATGAACTTTTGAAAGC[T]CGTGCCCGCGGTTATGTGGCAGATGGGAGCTTGTTAATATCCGGTTGTAGATAACTTGACACAATGTTCCAATACACTACCAGCGTGTGTACCGTGACTG
>Marker236306	Chr2	201704674
GGGTGCTGGAGTAAGTGGAGGGGGGCCACGTGGGGCCCACGAGGCAGGGGGGCGCGCCCAGTGGGTGGGAGTGCCATGTACCCTCGTGGCTAGGTGCTGGA[C]TCCCCCTAATGTGTTCTCAGTGCCAAACATTCTTAAATATTCTAGAAAAAATCATTTTTCATTTTCGGGGTATTTTTTATTGCACGGATAACTCAGAAAA
>Marker242844	Chr2	299680008
AGTAGATGATGGGTTGCTAGAGTGACAGAAGCTTAAACCCTAGTTTATGCGTTGCTTCGTAAGGGGCTGATTTGGATCCATATGTTTCATGCTATGGTTAG[A]GTTTACCTTAATACTTCTTTTGTAGTTGTGGATGCTTGCAATAGAGGTTAATCATAAGTGGGATGCTTGTCCAAGTAAGGGCAGTACCCAAGCATCGGTC
>Marker235409	Chr2	186244512
CTTCGATGCTTTTGCTTCACTCGGTCGATAAGCACTCTTTGCCTCACTTATCTTTTGGTACTTTTCTAATAACTGCGCGAAAGTGACTTTCGACTTTTTGC[T]TTTTGTGCTTACCATGGCCTTTGCTTTCTTTGGTTGTGCGTGCATCGGTCTTTAAATTCTCTTGTTGCCCCCAGTGCTAGATGTTACCATTGTAGCTTTG
>Marker232544	Chr2	125025649
GTAGCTGCAACAAGCATTTTCTGACCTCTTAAGTGTTTGTTATAATGCCTACAAGAAGTCAAGCAAAAAAAATCAAGTTTGTACCGATGTTATGATAGTTG[T]GAGATTAGGGGTAACATATATTTTCTTGTTGGCTAATGATTGTTTCAGTTGTTATGTGAGAATTTTGTTATAGCAAAAGTTGAATAGTTGTTTCGGTCGG
>Marker238739	Chr2	236401605
CACCTTCACCTTTTTCCGCACGCCCGGCGGTACCTACCAGCCGCTGGCGCCGTTGCTTTTGGTCGCTGCCAACGCCGGCGAGATCCACGTGCGTCCATGGT[C]TATAGCTTCGCGTTATGGTCAAGTCTAATTTCGTGTCTTGGTCTTTTTATGACAATCACGTAGCAAGCCTTACTCGTCGTCGTGCATGCCAAGCGACAGA
>Marker246728	Chr2	352241794
TATGGCCCAGGTACAAAACCTTATCGAGCCGAAATTCGCACTTGGAGAACTTGGCATAGAACTTATGCTCACGGAGTCGATCAAGAACCAGACGTAAGTGC[T]TTTTCGTGATCTTCTTCATTCTTGGAAAACACCAGAATATCATCCAGATACACAAGCACAAACTCGCCGGTGTAGGGGTTGAAGATGTAATGCATCATTC
>Marker275359	Chr2	922672451
GGATGATCATCAGTTGAACCAAACCTTGAAATTGCCGCAAGGTCACACGTACGCCTTCTTGATTGCTGTCCGTTCAACGGCTTCTCTTCTATACGAACCAG[A]TCGTAAATTCTCACCGAACAAAAGCTACCATGCATTGGGTCATGCCAGGAACGACCCCGGTTGTGTTGTGAGAATTTCCGATCCGCGAGACAATGATGCG
>Marker283391	Chr2	1086855076
CTAGTACAGACGAAAACTGGGGCTGATTGATGGTTAATCCGGCCGCTGAAGGAATAAACAAACAAGATTACGCGATTTAGTACTAGTATCCATATTCATCC[T]GGAAAATAAATCAGGTGCTATCTATTCTCAATATTTCTAGCACATATTAATTCTTCTAGAACAATTACTCTGTCTTTCAATATATTTTATGCAGGACAAA
>Marker285516	Chr2	1125578574
CATCAAGAGGGTCAAGGGCGACCGCGCGGATTAGTCTTGTTTACTTTCTTCTTTCCTTGTCGCTGCCAACTATGTTATGAACAATAGTCTATTAATACCGC[T]GACAAGTTGCTTTGTAATATAACTTTATTTTGGGTAGTCAATGCAATGTTATTTCCTTTACTGGACTTCCTTGCTTTGTATGCTTTCACCCTACGCTTTT
>Marker270511	Chr2	836714254
TTGGTGATCATGAATAGAGAACTCTGTCAATCTCTATCTTATATGGAAGATTAACTCCCACTTGATTCAAGTGATTGTAGTACCCACACATTCTGAGCACA[G]TGCTCACTAGCTAAGCTATTCTCCTCCATCTTGTAGCAAAGTATTTGCCAGAGGTCTCATACCTCTCGACATGGGCATGAGTCTGAAATACCAATTTCAG
>Marker270318	Chr2	833234530
ATTTTCTTACGTGGAGAGTAATAAAATTTCTATGCTTGTGGATCATGAAAATAATGCTTTATGTGATAGCTATATTGTTGAATTCATTCATGATGGTACTG[A]AAAATTATTATGAGAGAGGAACATATGCTTTTAGGTATTGCAATAATATCAAGTTTGCTATTTATGTATTGAAATTTTGGAAGTCATGTTTGTTCTGCCT
>Marker264345	Chr2	725441418
AAATTTGGAATCATCGCCAAGTGAGTGTGTGCGATAGGGTGTCCTTCCCACACGACCCAGAAATCACCGGGGATAGGCCCTCTTGGGACCCAGGTTGGCGC[T]CGTGTGCGATCGGGCAAGGCATCGAAACCCAATCATTTCCGTAGGTATGTACATCCACACGGTAATCCGAGAGAATCATTTCCTAGGTATGTACATCCCA
>Marker246702	Chr2	352050168
TGGCTTTGATCTTCTTCGGATTAGCTTCAATGCCCCGGTGCGAAACTAGGAACCCTAGCAACTTGCCGGAGGGTACGCCAAACACGCACTTCTCCGGGTTG[A]AGGCACAGCTTCACTTTGCGCAGGTTAAAGAATGTTTCTTCTAGGTCCTGGATGAGAGTCTTGGCCTCTCTGGACTTGACCACAATGTCGCCGACGTAGG
>Marker249879	Chr2	396787340
GATGTCATCTTCCTGGATCACATTGAACCACCGTGACGTCATCTGTTCGTTTAATACTTGTACCTGTTTTATTCTTTACTTATTAAAATCTCCGAAGATCG[A]AGGTAACAGTATCGTCCCATATCCACTTTTCGGGCTCCTTGATTTCTGCGCCTGCCGTTTAACCTTTCGGCTTATAAATAGGGTGAGGGGTCATTTGTTT
>Marker276623	Chr2	950161401
TACATTGGAACCTTTGAGATGTCCCAAATAAACTATGGTGTCATTACCCTGATCCCCAAAGTAGTTGGGGCTATGGACATTAGACACTTTAAACCTATCAT[C]GGTGATTAATGTACTTGGGCGTATATTCTCAAAAGTTTGCGCGACCCAGCTAGCCCCTGTAGCGGAGCGGCTCAACCACCCCCTCCATACGACGTTTTTG
>Marker277543	Chr2	972668988
GACCGGATGGGCGATTCTACAGGTTTATATCAATCCTCGAGTTTCCTCGTGGTGACCCCGCAGACTCCCCGTTTGGGACCAACACCATCAGCACTGGCCCC[T]CCTGCTATGTAGAATTAAGAATCCTCGGGGACGCGACCCCCTATGCAAATTTAATTAATTAATTAAGTTGTTATTATGAGGCAAATAGTACCAATGTTGG
>Marker235109	Chr2	178028801
TGGGAATGAGCCGACCCGATGCCTAAATTTTTGCCATGCACGACGGGTATACGAACAGTCACACGGAAGCTGAAACATTTTGCTGTAGTGGAGATTGAATC[T]CGAACGGCGCATCTCTTCGCCTGCTGCCTGTTCGCTTCATCTCCCTCTTTTGATTCTGTCGGTGTCCTGGGAACTAGGGTACCCGGACTTGCTTGCCTGC
>Marker269891	Chr2	822528076
CCTTTCCATGATGGGCTAGCAGATGTAGAGGTTTGTAGGTGTATCGGCCTATCTATCTGGTTAAGGGGACCTCTTCGGAAAGACTGTGTCTCGGTCATCCG[A]TTTCTCAAACACCATGCAGTGCGAGAAACCAAACGGAGGCGATCAAGTCTTGTGGGGAAAAGTGCACAAACCTCTGCAGAGTGTACAAACTGATCATGAT
>Marker231417	Chr2	99989725
TTACTCATACAAACTTATTTTTAAATTGAATGATCCAATCAAAACTCCAATGGCACAGCAAGTATGTTCACGCATGTTTCTTTAACAGGCTTGCTCTTATC[T]AGTAGCTCTGTTGATTTCAATTTCAATTGTGTATACAGTTGACTTCTCATATATCATGCACATTAAAAACATCACAACAAAGCAAATAGTGTTGTTGTAC
>Marker271166	Chr2	845288247
AATTCCTTTGCTTGCCTTGTTTCTCTACGATGAAGCTTATACTTCTTCTAGTACTTGTGTTGATACTAACCATGTAGAGGGAATCAAAGAGCTTAAGGCCC[G]AATTCACTTCCTTGAAGAAAGACTTGGAAAAGAGTCATGAAGGGAAGTCCACACTCAACAATATCTTGAGTGTGCAAAAATCTGCCAATGAAAAAGGTGG
>Marker226402	Chr2	2243311
CAAGAGAGATGCTCCTGCAAAGGAACACGAGGTCATTGATGTGGATAGCCCTCCTATGCCCACGGACAGGATCATGGACACCTCCGAAGATGCAGCGGATA[G]AGGGGGAAGCCCCTGCAAAGGAAGATGCTGCCATGGTTGAGGACACCCCTATGCCCAGTACCAAGCAAAGGAAGTCGAAGAGAGCTAGCAAGACTTCAGC
>Marker276736	Chr2	952289670
CGAGGGGGAAAGCTGACCAACACCTGACCAAGGAGTAAAACATCATTTTCGTATGAATGCATGTGCTTCAGTACCATACAAAATATCAAGTATAACATAAT[C]ATAGCAGGAGCAACAATCAAACCTGGAAAAATCTGGTAGATAAACCCATACATGATTGCAACTGGGGCCATCCACATCACCATAGATGTGACAGCGAACT
>Marker275001	Chr2	917176313
CGTGGTTGATGTAGTCGCACGTCTTCGCGATCCAACCGATCCAAGCACCGAACGTACGGTACCTCCGCGTTCAGCACACGTTCAGCTCGATGACGTCCCAC[T]GAGCTCTTGATCCAGTTGAGCGTCACGAGAGAGTTTCGTCAGCACGACGGCGTGGTGACGGTGATGATGAAGCTACCAGAGCAGGCTCGCCTAAGCACTG
>Marker234448	Chr2	167099907
TCCATACATGTTTCTTTGACTGGTAGCGGTTGGCGCCCTTAAAGCTGAGCTTCCATAGGAGGTACTACCTATCTGCCAGTACTCTTTTGAGTTTTGACACT[A]TATTATTTCCAGCTCACCTTTTACCGGCACACTGTGATATATTCCTCTAGGGTAAAAGGAGGGTGAGTGTCCGATGCCAAGACAGGCATGATTAGATTCG
>Marker232045	Chr2	114028622
TGCATGGACTTGTCACCACACATCTTGAGGTAGACCCTCTTGTCCTCTTCATGCCAGTCTGGGTGGTGACCACCGTCTTGGCATGCACTCAGCGCGTCCAC[G]GACGTCGTTTGTACTTTGGCCTCGCTTCCTCTCGCTGTCTTCGCGCGCGTGACCCTGTCCAGCGTGTTCCCGGTTTTGTCGTCGTTCCCCTAGAGCCATT
>Marker277373	Chr2	968565997
GCATCACATGATCATTCCAGTGCCCACTTGATTGTAATGTTCCCACCCGAATCAAGCTAATCGTACGCGTCTGTAAAATGCCAAGGATTACTAGATTCAGT[C]AGATTGACACAGAATTTACAAATGGATCAGTTGAATGATCCTAGAGTACTCCTGCATTTCTATATAAATAAAAGGAGGAGTACCATGAAGGAGCATTTTG
>Marker279601	Chr2	1012473764
TCCTGGAGTCTTGTGATATCGAACTCCCTGCAATTTTGTCAATTACAGCAAATTAGAAGCATGAACAGAACCATACAGCGTGCATTTCATTGATATGTAGC[T]ATGGAAGTACAACTTGAATATTAATTTTAACTAATAGCAAGCTAAAAAAACTCAAAACAATGCGATTAAGATAGAGATCATGAATGATTCTACAGATAAC
>Marker285631	Chr2	1129649237
GGTAATGAAGCATATTTTTTCTAGATGATGTGATGGAGCGTCTTAAACAGTGCCAAACCCCACGATCGTCTCCCCACATGCCAGCCCAGCGTCAGTTCTTA[T]TCAACCAGTTAAGAGGCCCGCCACTGTCTCTGCCGAAAACTTTGAATGCCTTTTTCAGAAGTGAATGATGAGATAGTACCCTAAATTATAGACTGCCCAG
>Marker285010	Chr2	1119283537
GCAAGAGGATGGCGAGGAGGTTAAGAGGCTAGTCAGTAAGATCAGGGTACTTGCCCACTCCAAGCTCTCGGTAATTGAAGTTATGGCTATTGCGATAAAGC[T]GATGTGTTCAGCCACTTCAATGAGGGGATTTCCCATGTGGCATTACAACAGGAAGGACGACGCGTCTCGCTAAACACGCGAGGGTCCGGATACCCCGACC
>Marker281067	Chr2	1041731417
CTCATGCATCTCTCTATATATAAATAAACATGGACGGCCTCAAGCTCTCCATCAATTATGTCCACAATAATCAGAATGTCACTGCTGGTGCAACGGCCGTC[A]ACTCTAGCCACACAACTTATTTGCACTTCCATTGATTTTCCGTGTATAATTTGTGAAGCCTCGGTTCAGTACCGATGCTCTGCAAACCGGCTGTCTAGCT
>Marker274380	Chr2	899350578
AACAGGAATTTCAGTATAATTTCCCTCAGCTTGCCTTGGTACATCTGCAGTAGGAGTTGCAGGTGGATTACAACTACTACTAGGGGCTGCTGCCCTACTCC[A]TAGAAGTGGTTCCTGCTGCACTAGTTCTTTTTGGTGCACTAGAGGTTGGGGGCTTTGTTGTTCTCACTACTGCTTCTGGTCTACTTCTCTGAATGACTGT
>Marker254287	Chr2	497852737
GGTCAAGCAGTCACTACGACGGTTTTCCGAACCCAAAAGACAAGCAATGGGAGAAGACCTAGCCAAGCTATTAGAAGCTGGATTCATCAAAGAAATTAAAC[G]ACCCGGATTGGCTAGCTAACTTAGTCATGGTACCGAAGATGGATAAATCCTGGCACCTCTGCGTCGATTTCACAGACCTGAATAAGGCCTGCCCAAATGA
>Marker273735	Chr2	890237433
ATGGTATGTCGAACAACATGAAGTGGCATCCGTTCATGTCCACGTTCATGCTGAACAAGATGTGTGAGCTCATCTCTAGTGGAGTTAGGACTGACAAGGGT[C]TTCAAGGAGGTGCACTTGAACACCGTTGCCAAGCAGGTGTTCGAGTTCTGTGGCGTTGGTGTGCTAGGTGTGGGTAAGCTCACCAACTAGGGTACAAGGT
>Marker277671	Chr2	974328536
TATTCCTTGAATATGAGAGCATGAAATGCACTGCCAAGGAGTTTGATTTGTCAGATTTCGTCAATAGTCTTCACAGCAGTCTTGTGTCTGAGGGCTACCAC[T]GGCGATATGGTGGATTTTGTTTACATAGATGAGGTACAGGATCTCACCATGACACAGATAGCACTTCTGAAATATGTCTGTATGAACATCAAGGAAGGAT
>Marker227143	Chr2	12703499
TCAATCAACCCGATATCATACAAGAACGGGGCGAAGTCGCCAATATTAATTTTGATTGAAGATATTGCCATGTACTAATCGTTAAGTTCCAAAATATCCCA[T]CCACCAGAAAGAGCTACAAAGGACTTTTGCGTCAGGTATGACTCCATGATAGTAAGAAACTATGTCAAAGTTACACATGGAAAATGAGCTTTATTATAAA
>Marker274943	Chr2	913295736
TGAGATAGTCGAGGAAGTCATTAAAACTGCTCGCGGTGTACTTTTCAGGATCTTGCTCATCCACGAGCTCTCTGGCACTGGAGACCTTCTCATGCATTGCG[A]AAGCCATTAATGCTGGCCATGGAGATCCTTGCCTCTTCAGGATTCAGAACAGCTCGGTGCACAACAGTCTTGATTTTGCCGTTGCTGAGGACTTCCATGT
>Marker251609	Chr2	431222785
ATCCTAAAAAAACAACTAAGCCAACCTCCCAGCAAATCGTGCGGGAAAAGACCCGGCCGCGCCGTTTTAATTGGGATTACCAGATTACTGGTAGTACTATT[C]GATGGATCGCATGAAGCACCAGGTTTAATAAAAGGAAAAAAGGCGGTTCACTCATAGGACACCTGTCGTGGTCGCATTGCACCCCTCACACGATCGGTCC
>Marker271639	Chr2	854730699
GCTCCGTGTGCGGTACTTCCGCCTGGGCGGTACTACTGCGATGACCGCGGTACTACCGCACCTATCCCAACGGCTGGGGGTTATAAGCAGGCAGGGGGGGT[A]TTTAACTCCCCCATACCCATTCATCTCATATCCCCCACGTCGCCTCTCTCTCTCCCTCTCAAGAACGCCGCCGGAGGACCTCGCCGGATCTCCTCCCCCG
>Marker227829	Chr2	26271672
ATGTTTATCATCGTTGCAAAGTGCCATGTGGCTGTGATGTTGTTTCACTTGTTATGAAATGCCATCTTGTTGAGCTCGTTGCTATCGTTGTGTTTATCTCA[C]ATGAAGCATGCTTGTGTGTTTCGGAATCACCATCATGTGTACTTTGATGAGGTGCTTACCACTTGCCATGTTTAGTTTCGAGGTGACTTAAACTTGCTCT
>Marker230995	Chr2	92825803
CGATGAGTTCATGGTCCAGCATCAGTTCCATAGCCCCATGGAGGGGGTTGTGCCCGACGAGGAGAGGCACGGTGAGATACCACATTTTCAGGATGAGACCG[A]CCACCGAATTCGGTGAAGGGTCTTCCTCTGTTTGGCGCTCGGAACCTTCCTCATGGGAGACTCCGAGGAGTTCGGTGTACGCGCCATCATCCTTCTACGA
>Marker280577	Chr2	1030501746
CGAGTATTCTCGTATTTCTGTTTCTTTTTACAGCAAAGCAATGTTTTGCATTTAACATGGTTATTGTATTGCAGGTTCTGACAGCAGAATCTGTTCATTCA[G]AAATTCGAGAAATCAAGATATGCTCTTTTAGAAAGTCTTCACCAGCTGGAAGAAACACTTCCTGAAGCAATTAATTCTCAGGTTTTCACTGGTCATGTAC
>Marker280702	Chr2	1033156875
TGAATATTAATGCGAGTGCCATCACCGATCCTCCATATCAAACCCTCTCTCAGCAATTCTCTTCCATGAAGAATGCTTCGGAAGGTGTAAGAGCCATTGGC[A]TGGACATGTGGCAGCCAATATTGAACTCTCCGGGAAATATCGAGCTTTGAGTACTCTGGCAACAAGAGATAATGGAGCGGACAGAATCCGCCATGCTTGC
>Marker243924	Chr2	318173646
CTAGGAGAAGCATGGCAACGAGCGGGGAGAGTGTGTCCACATACCCTCATAGACCGAAAGCGTAAGCGTTTAATAACACGGTTGATGAATTCGAACGTCTT[C]CGCGATCCAACCGATCAAGTACCGAACACAGGTCACCTCTGCGATTTGCACACGTTCAACTCAGTGACGTCCCTTGAACTCTTGATCCAGTTGAGGCCGA
>Marker276604	Chr2	949595260
GGGGAATCACCATGAGCACCACACCCAGCAGCATTCAAATTATCTGAATTACAGAGAACACGTCCGCCAACATTTTCTCACACAGACAGACCTCTTGAGGC[A]CGATGATTGGCTTCGAGACATTGAAAGAAAATTAATTGTGGCACAATGCTCAGACCGTGAAAAGGTACTGTATGCACCACATTATCTTACTGGAGCAGCC
>Marker277628	Chr2	973587551
ATGCCTCCCTATGCTCATATAGATCCATATCCATCATGGGACATGTACAATACAAGGTCACATTCTCCATCTTATTTTAGACCATCTCACCAATATTGTGC[T]AGCTCCGAGAAGATTGGCATTTGAACAATCACATGTCAAAGGCCGTTTCAATCATAAGGAACTGGTCCGGAGTTCAAGGAAGAGGAAAGAGGTGGTCATA
>Marker270076	Chr2	827211523
AAGAAAATATTCCGTACAAAAGGTACTGTGTCCGGCTATGTATGGTTAGTATAACCCTTAGCATTGAAGGCAAGGTATCGAAAAATGGGTAAAGTGTCTTT[C]ACTGACAACCTTTCAGCGAAGCGTCACGTCCGTGCCTTTAACACATATCGAACCGTTTTCTTGGCCCTGGTTTCACGTTTCAAGGTATAGCCTCATTGGC
>Marker249053	Chr2	382617313
AAACATTTTCCTGCGCCCGCGGTTTGCAGGGGAGGCGTACCCTTCAATTCAAGTATGACAAAGCGGCGATGTTTTTCATCAAGGTCTTCGAGGATGACGGT[C]AGGATCTTGGGGTGCTACCCAGAGGGTGACAATGACGACAGCGATCACTTCTCTGACCGCGATGACCGCCATGGCAGCAACGGCGCCTCCTCTAGAGAGA
>Marker284602	Chr2	1109542095
GAAAACATGCTAAAAGCGTTCCTTCTACATCAAAACAAGAGCCAAATACTCTTTACTTACAACTTCAAGTGAGTGTTAATGTCTTTTGCATATTCTGTTTC[T]GCTTACTCGAGGTTACTTAAGTACTGTAATTGTTGAGTTATGCGTGCGCAACTTCCACTTTATTCTTCTGTCCATTAAGCTTGACGAGGCAGTAGTAACG
>Marker244475	Chr2	325557460
TGGGCCAAGTTGGAACACCCCTGCAGGGTTTGAACTTTCGAAAGCCGTGCCCGCGGTTATGTGGCAGATGGGAGCTTGTTAATATCCGGTTGTAGAAAACT[A]TGACACCATGTTCTAATACACTACCAGCGTGTGTACCGTGACTGTCATTTTCCGAATAGGGATTCGGGAGATGAACACGGTGGGGTTATGTTTGACTGGC
>Marker249438	Chr2	389688610
TCTGCCGCCGGGGATGACGCCGACGTCCCCTCCTCGCCCCAAATGGGCATGTACTTCGAGACGGAGGACGACGCCTACGAGTTCTACAAGGCATACGCCGC[G]CCGCCTTGGCTTCGTCGTCCGCAAGTCCAACAAATCCAAGAACTCCCGGCACACCGTCACCCGCCGCCTCTTCGTCTGCTCCAAGCAGGGCTTCCGCCAA
>Marker282836	Chr2	1075728780
GGAGCGCCGGAAAAGGCCCCAAGATGGGATCTCACGGGTACAGAATGTTGCGGCGGTGGAAAAGTGGTTTCGTTGCTCTCCCCAATGTTTCTAGGGTATAA[G]TATTATATATAGGCGAAAGAAGTATGTCGATGGAGCTACGAGGGGCCCACGAGGGTGGGGGCGCGCCTATCCCCTGGGAGCGCCCTCCTGCCTCGTGGCC
>Marker231767	Chr2	106319426
GAAGAGACGGTAGATGTGAAGTTTGATGAATCTAACGGCTCGCAAGTAGAGCAATTGCCAATTGATGTAGGAGAGAAAGACCCTTCGGAAGCAATTCAAGA[T]CTTATCTATTGGCAAGATCCGTCCAACGGAGGTGAAAGAGAGTACTTCGTCCGTCCATGTGGAAGCTCCTACCTCACGACAAGGTGAACCTCAAGTTGAC
>Marker276774	Chr2	953361712
ACCCAGTCTGAGGTAGAGGTCCGGATTACCCAGTTGTAACAATCGTAGAGGTGCCCCCTTTACACCCTAGCCGAACAATCGGGAACGTATGGGTAAGCACA[C]GGAGCCAGGCATCCCAGCTTGGCCAAAACTTAAGTCATATTGGTGCATATAATGGCAAGGAAAGACTATAAAAAACAGGCGACATTGTAAGCAAGAAGCT
>Marker235855	Chr2	195801133
AAGTCTTGCCTGCCTGCATTATGGTTAATCCATATTTCTAGCAATATTCATTAAATCCTTTGCGATTGACATCCTTACCCTAATGATTCAACATGTGTGCG[A]AATGCACACAACCATCAGTTGATCCTTTTAATTATCTTTCCAGCTCAGACGTCATTTTGAACATGAGCTGGTTCTCGACAAATCAAATTACCGTCGATTG
>Marker259099	Chr2	623574556
GCTTTGTTGGATAAATGGGTTTTCCATGTGGCTTGAATTAATCCGATGAATCTGTAATGTGCTTATTTATCATCAACATATTTTATTGATAGCATGTGAAC[T]CCTTACTTAACCTAATGACTAACTACCTTATATGTGTTGCACGGAAACAATGGAAAGCTCCGAGGTTTACAAGATGGTACTAACTATTATACCTTGCCTT
>Marker242838	Chr2	299594676
TATATCAATATTTACCTCCGGACCATTCCGGAACTCCTCGTGACGTCCAGGATCTCATCCGGGACTCCGAACAACATTCGGTAACAGCGTACATACTTTCC[T]CTATAACCCTAGCGTCATCGAACCTTAAGTGTGTAGACCCTACGGGTTCGGGAACCATGTAGACATGACCGAGACAACTCTCCGGCCAATAACCAACAGT
>Marker274578	Chr2	904179615
CAGTTGTGATGGATGAGAATGAACCTTCACCAGTGCAAGCACATGAGAAGAGAGAGAAAGCTAGAGCTCAGAAAGCTGTCAAGATGCCGAGTGCTGCAGAT[G]GGATCTCAAGTGTCCCTCAAGTACAAACAAGATCAAATGGCATATCTGATTCAAGCAACTATGAGGATTGAGAAGGGCTTGTCCACCCTGACTCAGAATC
>Marker282279	Chr2	1064100177
CAATCCCAAACTGAAACCTTGATTTCTCGCTTGAGCATTGTTTCTAAAGGCACTTGGTCCTCTTCGAATTATTGTGACTGGTCGGGGTGTGGAGGCCAAGT[C]TGTCTCAATGATTGTATCCAAGGTAACTCAACATCACCCTCCCTTGTCATCATGCCCTCTTTTGCACTAAATTCCCTATGAGAGGTGTCAATAGTACTTA
>Marker270508	Chr2	836608539
ATATTTTATGTACTTGTGTGTGATTTAATTCCATGTGCGGTAAATTGGAAGGAATTTTCAAACATATTGGTCTAACAGCTATGAAACAATTAAGCATGGAG[A]TGCCATGGCATTTAAATTCCAAAATAATAAAAATAGATCAGAAACACATGAAACCTTGGTTGATATAATGTCATGCCACCAAGATGATGTGGAAACAAAT
>Marker277592	Chr2	973054265
TTGCTTATAGACGAATGCCTTTTGGTTTATGTAATGTACCTGCTACCTTTCAAAGATTCATGATGACTATATTCTCTGATTTTTGTGAAAAGATTGTTGAG[C]GTGTTCATGGAAATATGCCCTAGAGGCAATAATAAAATGGTTAGTATTATATTTCCTTGTTCATGACAATTTTCTATTGTTCATGCTTTAATTGTATTAT
>Marker250578	Chr2	408187532
TTATGGTACAACAAGCTCAACCCATTCTTCATGATGAGCTCGGCAAGCTGAACCCTGATGTTATTCCTCAGGGTTACTTGAATACCCTTGTTGTTGATGTC[A]GGAATCGGGGCTCCGGGGATCCGGGGAAGGTTCGCACACTTGGGTGTGCGTGAGGAGCTTCACGTAGCCCAGTCTAGATCTTCACTACCTCACGGCGATG
>Marker248338	Chr2	369896278
GTCTCCTCTGCCATCTTCATCATTGTGTCCATGACGCGGGATTTCTCGAAACGGTCCTTCATCATCTGTTCCACGGCCGCATTATGTACCTTGACAGCAGC[T]CGGGTGCTCGATGCGGAGCTTCGCCAACTCCTCCTTATGGTCCATGACGAGGGCCCGCAACATCTTCATTGAGGAACTACTATTCTCATGCAGCTTCTTC
>Marker281622	Chr2	1052511134
TGTCCTTGTCGGGGCCAGAGCTTGTCGGAGCAGCCCCCTGCTGGTCGCTGGATTCGCTTGCCGGTGGTGTATACTCCTCGTCGGCCTCCCTCTCCGCTACT[C]AACGCAGCACTAACCACCTGGTTGGTTGCTGCTAAGTATAGCAACAACTTTTCCTGTGGTCTAGGTGCGACAAGTATTGGAGTGGAGGATAGGTACCGTT
>Marker283233	Chr2	1084217063
TTATACAGTCTCCTTGACACTATATGCACCTTTATGACTTAAGTTTTTGCCAAGATGGGTTGCATGGCTCCTGTGTTTACACCCTACGTTCCCAATTGTTC[T]GGCTATGGTGTAAAGGGAGCACCTCTGCGATTGTTACAACCAGGTAATCCAAACCTGTACCTCAGACGGGTGAAGCCAAAAGCTAGCGTTCTTAAGGGAA
>Marker275055	Chr2	919208960
ACCCCCGGCAGGGTGCTTGCCGGCAACAACTCCCCTTCGATCAGCAAGCTACACCCTCCCGCCAAGGAACCAGTTTCTGCGGTCGAGGAGTGCGCTTCCGT[A]GAATGAGGAGGTACCGCTGATCCTTGTTGCTGAGCCACAGGCTCCAACTTGGGCACGACACATCGTCCATTTCCTCCAAACTGGAAAACTTCCTAAAGTG
>Marker282271	Chr2	1064027041
CCTTTCACATGTGTGTCCCTGATCTCAGCATTCTCAGGAGTGTTGTACTAGGTGATAGGCAATATAATTTAGGAGCAATTGTTGCACGTAGACTACACCAT[G]AATGGTTCCAATGGAGATTTATTTGTTGGGATCTATGCTACTCGCATAGCCCGCTATCTTGGTGTGTCTGTGCATCCGTATGATAACCCTTTACCTCCAG
>Marker264380	Chr2	725947698
GGAATTTGTGGGGGTTGGTTTACTTGCAATCGTTGCCGAGCTTCGGTGAAGACGCATGGAGGGTCTTGGATCTGTAGTGAGGCACCGCAGACCCGTCAGGT[G]CTAGCTTCAGTCATGGTACTCGCGTTACCATGTACTCAAGCGTGGGGAACTCTTTTCTGGTCGCGACCAAGTTGAATGATAAGGAGTGGATGTGTCCCCA
>Marker246808	Chr2	352757850
GCGGTGTCAAGCCCTCGAGTGGCTAAGTGGCTCTCGCTAAGCACGTGGTGGCTTGCTGGAAGACAAATTATGCCCGTTTGACACACATCTAGAGGCGTGTC[T]AAGATAATAAGCAATAGTTAGCTAAAGAGGCGGTACAAGCCTGACGGGAATGCATACCAACACGCCACCTAGGCTAGCATTTATGTCATTTTGTCCTAAG
>Marker234482	Chr2	167205692
CCTTACGCTGCAGACGAGACCAATGTGTAACAAGATTATTCCAGTCACTGTCTAATAAATGTAGAGACTTTACATAAATTTCTTTTAGAGGCTTGCCATCA[G]AAGTGTGCTTGCCTCAGGTAGGAACGATACTTCATCAACGAGTGCTTGAAAAGTGTAAGCAACCCTTGCTCATCTTGACTATCCAGTTTGGTCCTTGCCT
>Marker277394	Chr2	969513400
GATTAAGCAGGGCATGATATACGTGTCAGGAGATCAAAGTCCTGACCATATAGATAAAAGGGGTAAGAAGAATTATGATAGGTACCCATACACGGTGTTTG[T]GATAACTGATCAAGAAAGGTTTAGCATTGTGCTTTCAATGTTCTGGTTGATATTAGAGTAGCACCGTCATGCTTCGAGATAGCAACGACATGGTCAGCAG
>Marker239140	Chr2	241109702
GAAAACTCGAAAAAACCAAAGAGCAAAAGTGAGACACAATCTCTCTCTCGAAGCCTAATGATCTATTAAATTTATTCCCCTTTGGCAACAAGTACCAAAAT[A]TCTCGAAAAGGTATAGAGCTATGTGTCTCTCTAGTCACGATCCTTCGAAGCTCCTGAAGGTAACTTCCGGCTAGTGCCTCATGTGTGCGTAGATGGCATT
>Marker284188	Chr2	1099431395
AATCTCAACCTTCTTGTCGATGTTTTCTTCAGTTAACCTCCGTCTTTCCTTTATCTCCTCTATGGTCTCACGGTAGTACTTCTCCCACGTGGCGTCGTCTC[T]CGACACCTTGCACACGTCCATACGACGGCCGAGTCTCCACCAGGAGTCCTTTCAATATGTTCAACGCCCGGTTGAATGGGGTGTCCCACTTGGGCCTCGC
>Marker266096	Chr2	753824371
TCAGATGATGGAAATAGCCGGTCGGTACGCTAACGGCGAGGAAGCGGACCGACTCCGCAGTGGCAAAAACAAACCAGTCGCCCATGACAATGGAGGAGGAG[A]ATTCCAATCGAAAGCCGAAGCGCAAAGCCGAACCCACAGATCCTAGAGAAGCTGCAGTCGTGAACAAGGGAAAGAACAAAGGAAAACCTAAGGGTCTGTG
>Marker263544	Chr2	714701390
CAAAATTTATTGATGGCTGAAGGTTGACCACGTGGTTGCTCGGGAAAAATTCGCTGGAGCGCGGGAAGACTAAGTGGAGCACACACACAACCCGAATACCG[A]TATCCGGTGCCACATGTTATTTATCACACAAGTGTTAACATAAGGAAACATATGTGTAACTTACTAATCATCGCACGCGAGTACTCACAGACGCATCGTG
>Marker277972	Chr2	978374879
ATTAAATAATAATAATTCCAGAAAACACTTAAATCTTTATGATTTAATATAAAATAAACCGTAACTCGGATGAAGAAACTTTGTACATGAAAGTTGCTCAA[G]AACGACAAGACGAATCCGAATACGCAGTCTGTTCGTCCGCCGCACGTCCCTAGCATAGCGAACCTACGACCGTCCCACTTCGGTCCATCTGTCCGATAAT
>Marker231540	Chr2	102430361
ACATATATTTTCTGGTGATGTAACTAGTTAGATAAGAGTAAACGATCAGGGCCTTATCTGTTCTTGGTATTTCACCTGCAAACTTCTAACATCAATAATGG[A]CATTTACATAGGAGTATCGTTCAACATTGCTTACATTTGTACATATCAATCATAGCTCGAGAGTAGCTGTGGTATATTTGTTGTTATTGCTAGTCATTTT
>Marker275920	Chr2	933948876
AAGTACCTGGATAACTGTAGGATTACGCGTGACCTTGGATTCAGAGAAGAAGTCATGGAATTTGCCCACGGTCTCCAGTTTAGGTGCAGATATGACAATTA[G]TCTGTAAGTTGCTGCTCAGAATATCCTTAAGCAACCGTTGAAGTGAAGGGGCATCCTCTATAACAAGTTCGCCATGTCCACAGCGAATTCCAATGCTTAC
>Marker276177	Chr2	938562298
AACACCACGACAAAGAAGGTTGCTTCAAACAGCAGATAAAGGTGATGATCAAACGGGAAATGCAGAAACTCATGGAAATGATGCGGGGACAACAGGAGAAG[A]CAACTGCTGAAAATGACGAGCCTTGGAGGAGGAAGCTAATGCATCATTCGATTTGTTTCGGGATGCAGAAGACCTCCTTGAAGAGTACAGTTAGATTACG
>Marker268986	Chr2	803872983
AATGGCAATTGTTCAAATGTGAAGCACAGACAAAATATTTTCCTTGCGTAGTCATTCGTGTAGTCCCACTACTTCCCTCCATTTCAGTTCGAGATGTAGTA[T]GCACAACAACAGAGGATGAGCTTAGTACTAGTCGACGGACTACAATATCATACACAATAGAAATTGTGTTTTCACCAGTATCACCTCAAAAAAGAACAAA
>Marker261532	Chr2	675432510
TCACTCCAGATGATCGCTTGCTGCACCAAAAGATTCCAAAGATACTCTCCGAAGTTCTCTCGAGACTCTGTGCCCATCGCTTTTGCAATCCCGTACCACCA[G]ATATATCCCTATGGATAAATACACTTGTCGATCTTACTTTCATCCCCAGTTGCTTTTGTTATTACAAGATGCATCGAATTATTCTCTGACTTTCTAAGAA
>Marker281219	Chr2	1044492283
GTGTTTTTCTACACAGACTCGGGTTAGAGTAACCATAAGCCGAGTACCCGAAATATTGCTCTCGGCTTATATGCTAGCACACGGGAAATCAGGATTTTCTC[G]GTAGTGCATGCTGGGAAAGTTTCACACATTTTGTCAAAAAAAGCAATATTGCCCTCAAAGTTACACACGACTGCTGACTGGCCGGTTAACAGGTCAAAAC
>Marker226669	Chr2	5424487
TTTATATATAAACCGACTAAATTTTGTACTAAGAAATCAAACAAAAACAATACCAAGATATGGCCAAATAATACTTGTCACTTCCATTGGTGTTTTCCATC[A]GTCTAGATCCCGCTTTAATGTGCGAACCATTTCTTCATTACATAGTCCCATGTTTGTATTCCATTTTAGACCTAGCCATTTTTTTATCATCTATTCTTCT
>Marker249380	Chr2	388824514
ACAATAACCAACTTTTTGACCAAACTTTGTTCCTATTTAGAGAGAAACATGGCCAACAACGATGAGGCCGGCGGTTCGGGCGGGAAGGCATTCTGGGAGCT[A]GTCCCAGGAGATGGAGGAACAACCTCACTTGTATGAGGACGCCGCCTTCCACACCGATCCTGAGACCACTGATGGTACCGCGGAGGATGACCCCACTGAT
>Marker270139	Chr2	829388534
CAGTGCAGATTGCTATTTTTTTTGCCTATTTCAGGGTTTCGCAGAAAAGGAATATCATACGGAGTCCAAACGGAATGAAACCTTCGGGAGAGTTACTTTTG[A]GAACCGTATCTACCCAGAAGACTTGGAGTACACACGAGGGAACGAGAGAGGCGGCCACGAGGGTCCAGGGCGCGCCCCCACCATCGTGGGCCCCCTCTGG
>Marker229842	Chr2	74243105
GGACGCATAGTTAAAAAATGAGCTCAAAAATACGAACTTAGTAGGACTTGTACCATTTTCTAAATTACTCTTAAACCTTTCAAAATTAGAAAAAACTTTCA[T]ATATGAATACGTAGCGCATTTTTATAAGCTTTCCAACGACATATCATATACCCCAATCGTATTAGCTGTTTAGAAATAACATCCAAAATACGAACTCGGA
>Marker235031	Chr2	175658313
CACTGACTTATAGCCACCAGCTGGCTATACTATTTTTTTTCGAGAGTACGCCAATGGCGTACCATATCTTTATAGAAGGGAGCAGAAATAATTACAAGAGT[C]TCAGCGTTGGATGCAACCATCGAACGTGAGCACGCCCACACCACGCCGCAACACAAAGGTCAACTCCTCACAAAACTATCTAGACCTCCTACTCCAAGAC
>Marker231586	Chr2	103411573
TTCGAGCAGATTTCCTGCAAAAAAGATCCGTAAGGCACATGCGGAAAAGTAGAAGTTCAAATTGTCATGCGATATCATAGACAGTACCTCATCCTCGGAAC[T]GAGATCAGTGCATAACAAGATTTTTGCATTCAATGTCTTCTAAATTTAGCACCAAGAGACTTCACCAGAAATTCGTTTATAGAGTTGCCATCAAAGTGTG
>Marker267763	Chr2	781048233
CACTTGCCTAGTAAGTACCGCATCCTGCGACAATTGCCACAAGAAGATTTTTATTTTAAGAGGGATTTTGGCTTTCCAAATCCATCTGTAATGGCAATCAC[T]TGAGAGGTTTTTCCAACATTTTATAAATTGATTTAGTCGTAAATTTGCCATTTTGATTTAGGCCCCAGAAGACTCGATCGCTATTCTCATTTAGTGGGAT
>Marker229462	Chr2	63260507
CTGGTTCGCCATCAGCTTTGATGGCATCGATGTTGTACTTTACGCCCTCCTTCAACTTTTTGGCCGGGCCTCGCATGTCCCGCTGCCTGTAGATTTGCTCG[A]ATCCGGAGGGCTGAAAGAAGAAATATATTGATTCGTTAATATATCTTCAAATCATTAAAAACATGTGATGATCACCAGATGCCTGCTTATATAAATATAC
>Marker282125	Chr2	1061102088
ACATGACGCAAGAAAAGTCTGATCATGCAGACTTCCTAAACCCTTACCACATATAGCTGAAAGTACACTCAAGTTTAAGTCAGTTAGCAAACCCTTCCATG[A]CAAACAAAATTTCATGACCCTTGGTTAGCTATGAACCGCCTAGATGAGCAAGACCTAGAGGTTAGAGATCACCAAAAATGCTTGCTGAGTCATGAAAAAA
>Marker284801	Chr2	1115029384
CAGCACTAGCAGGCTAGCACCAGACTTTTGTTGTAATTGTACTTGCAACAACTTGATACAACAACAAAATCTGGTTGCGTGTCTCTCTTTTTTTCTTGTAA[G]TTTTAGTTACACTTGCGCAGGGCGTAGAACATTATGATTTTTTTTATCTGCATAAAAAACATTCACCTAATGGTGAAAATATTTGATGTTTAGAGAGAAA
>Marker277218	Chr2	965336349
AGGCGCCGCTAAGGTCTCTCAGCTTGGACACTTGGATCCATCGACTTCTCCACTTCCTAACATGGTTGTACACCTGGGTGGCAGACACCTCTTGCCCACAT[G]AACTCGAACACTTGCTTCGCAAAGGTGTTCAAGTGCACCTCCTTGAAGCCCTTGTCAGTCCTAACTCCACTAGAGATGAGCTCACACATCTTGTTCAACA
>Marker266996	Chr2	768955886
AAGAACTGGACAAAATGTACACCTGCTACTCCTCCTTGGGGATCATGTGGCTTCACCAGATGCTCTTGCACTGGCTGGTAAGATCGTTTGTGCTCTCACTG[A]GTCATTCTCATGATCTTCCTCTGCACCTGCATCATCGACGCGACCATGTTGCATTGTATTTCTTCTGTTCGATTTGCTGCCCAAGGAAATAATATCACAA
>Marker277375	Chr2	968846454
TATGGCCTGCTTATGTTACCTTGTTTCGGAGTACTCGTTTTTCATGTGCTCGCTTCACCAGCTCTGCAACTTTCGCACACCACTACCTTAGTCTCTCTTGG[T]CTCCTCCATGCCTCCACCTCCACTCACACAACGACGACAAGGGTGGCAGCCTTGGATCTCAGGTGCCGCGCGAGAGGGAGGTCACCATGGATCTCATGGG
>Marker271297	Chr2	848676621
GAGCCCCCTATGCCGAGCTCGCCCAATTGGATCGCCCGGCAGTGCTGGTGCCAAGGCCACCACTAGGGACGTTGCGTCAAACGCCTGTGCCCTGTGCAGCC[A]ACAGGGAAGCGCATCTCGCATACGAATCCATCATCCATGGATCGCTCACGGCTCGGAATGAATCCGCTCCCTCCTTGCTCGGGCCACAGTACAGAATCCA
>Marker253794	Chr2	488409358
TCAGATCTTCATGGCAAGAGAAGACGAAGAGAAGACGGCGTTCATCACCCCATGTGGTACGTACTGTTTTGTACGAATGCCTTTCGGGTTGAAGAGTGCTG[A]GCTCGACGTTTGCAAGGGCAGTCCATATTGGTTTTGAACCCCAGCTCCATAGAAATGTTGAGGCTTATATGGATGATATAGTGGTCAAAACCAAGAACAG
>Marker254468	Chr2	500545751
ACCGGATGGGCGATGCTACAGGACCCAATCCTCGAGTTTCCCCGTGGTGGTTCCCGCAGGACCCCCGTTTGGGACCAACACCATCAGCACTGGCCCCCCTG[T]CTATGTAGAATTAAGAATCCTCGGGGACGCGACCCCCTATGCAAATTTAATTAATTAAATAAGTTGTTATTATGAGGCAAATAGTACCAATGTTGGGATT
>Marker285506	Chr2	1125506765
CGCAGTCTTGTAGTTATAGGACTAAACTGACACACCTGCAATAGTTGTATGACCCAAAATGCAGCTTAGAATTTATAGGACTATACTAACACACCTTCTTT[C]GATAGATTTTAGGACCTTTGATTACCGTTTCTAGTTGTATAGATCGACTAGTTGGTAGATTGACTAGTCGGCCGATTAGGTAGTGTACCTAGTTATATAG
>Marker275852	Chr2	932338001
GGAATCACAAAAGATAAGGAAAAATACAAGAATGTACCAAGACATTGATCAAAGTGATGCCACATAGCTGTTGGGTACTCATCAGTCACAAACAACCATAT[G]GGTTTCCAACCAATATAACCCTTCTAAGATAATCAATATTTTTTCTCCATCTTCATTTTACAAGGATATTTTTGTTCTCCCCACTCGTCTTTCTCATTGT
>Marker227358	Chr2	16021691
TTCCCTACAAACTTGCTCAATTTTTATAAAGTTTGACAATTGATCATCATGTGTAATTGTATCATGGTTTGTTGTACTAATTCATTGGACTCTTGTAATAT[G]TTATGATGCAATGTAGACCTTTTAATTGCACTTCAAAAATCTGCCACCTCAATCGTTGGCGCACCGTGCACACCGTCAATGACACAAACCAATGCCCCAA
>Marker279680	Chr2	1013625921
TTACATCCTACTTATGGTGCATTATTCGACGTTAGTTATGCTCAATGCTCGCTTGTGTGATTCTTCGTTTCTTGGTTGGTTACTTCTCAGTTTATTGCTAG[A]CCTCCACTTGTACTAAGTAGAAATACTACTTGTGCATCCAAAATCCTTAAACCCAGTTTTGCCACATGAGTCTACCATACCTAACTATATGCGGTATTCC
>Marker271481	Chr2	851609490
GAAACTTTAACCAATCACTGGATGCGGGTACCATCCAGAGGGTCTTTATGCCATGTCCTTTTGGGTCTGGATACGACCTATGCTTGAATAGAAAGCTCTTC[T]AGTGAGTTATTACTCCAAAATACATATGCCCTGCAAAATCAGTTTAAACCGATCTACTTGTTTGAAATATGATATATGATAAGAGATGTATGGTTGTCAC
>Marker276767	Chr2	953066820
GCCTAGCTAACTTTTGTGAACATTACTCTTTCATATCTAACCTTGAACCTATGAAGGTCGAAGATGCTCTTGATGATCCAGATTGGGTGAACGCTATGCAT[A]GAAGAACTACATAACTTCGAGAGAAATCAAGTGTGGACATTGGTCGAGAAGCCCGACAAAAACCACAACATCATTGGTACCAAATGGATGTTTCGCAACA
>Marker278428	Chr2	987708996
AGGGGTAACAGTGCTAGTCATAGCGAGAAGATCAAGGGCAAGAGATGGAAAATATTTTTGTGTTTTCCTGAAAATGTTTTAGAAATGGAGGAGATGAAAAC[T]GAGAGGCAAATGGTGTATAATGTAAGTGCAAGAGATGAGAGTTTTATGAGAAGTACTTGCTAGGCTTGATGTAGACCTCCTCGGCAACGGCGCCAGAAAT
>Marker275549	Chr2	926345928
GGCGATCTAAGTACTGACCCGCCCGCAACAGGGCGGTGGACGGCTACTTCTACATACGATGTATACATGGTGGACACACCCCATGAAAAGGAGGGCGACGA[G]CGATATCAATCCAGAGCAGGACAAGTCCGTCGATGAACCTCCCAAACGCTGGCTTCAGAAGTGTAGATCTCGATCCCGTAAGGGGAAAGAGAGCAACACC
>Marker229427	Chr2	62850861
GTACAGGAGCATCAGTCCAGCCACAGGCCGCAGAGCCAACTCGCCAGGTCGTTCCGCCACAGCGTGTTCCTACCCCTCCCGGTCATTACTCCAACCCACTG[A]GATAACATAGTTGCCACCGCTTCACGACTGGCCGCTCTTCCCATTGAGGGAGAATCCCCCATAGTGCTGGAAGCACGATGGGCTAGGGAATTTCTAGAGA
>Marker275808	Chr2	930967624
ATATTTTGTGGGCGGAAGTGTACTTCCAAACTCAAATTCGCGGAGGAAAAGCAGTTCTATATTCTAACTAAGACTTCTAGAGACGTGTAAAATTGATATGT[C]TGTTTGCTAAGCCGGGAACAACGGTGTAGTTCCACAGACTTATATGAGCTATAAACTAGTAATAGCAAGTCATCTTATGTCGAAGGATTACGAAATGCAC
>Marker238280	Chr2	229658955
ATTCATCGGGGATGAATTGGAATGGTGATGAACATGTCCTACTGTGGGTGAGCTAAGTGTGTGAACACGATTTGGTACAACACATACTTGCATGTTATGCG[A]TACGTGTAATGTGTATTGCTATGTGTGGGATCCGACACCTAGTTGTTTACCCTTGGTAGCCTATCTTATGGGGAAATGCCTCCTAGTGCTTCCACTGAGC
>Marker283270	Chr2	1084445900
GCCTTCTGAGAATTCATTTTTGTACTTGTCCTTCTGTGTTGTTCTTTAGAGTTAATTGTAGTTCAGCTTTCCTGGCTACTCATTCTCAGGGACAATCCGTA[C]GGAACTATCCTGATGCATCCACTTATTCAGAGCTTTTATGTGGACGACCTGCTGTTTGTTTATCTACGATTGCATATTGGATATAGGTTGTTGGAGCTGG
>Marker248630	Chr2	375447593
GCACCAGGCAATCAGACTATGTGGCTTTAACGCTTTCACTGAGCCATAGGAGTTTGACTTGTGGGGCTAAGTACTAGCCCCTAGTGCGAGTGCGGCTTTCC[T]GAACTATGGTGCCTACTTTACGCGGCTCGGCGAAGACCAGCCCCTCATATAACACAGAGCAGATCACTATCGATCATAGTATAACACTAGGTCACCGAAT
>Marker229769	Chr2	72580520
TGTGTAAATGGTTCCGGGTCGTACCTATCCTACACAAGCATGAAACCACTGGAGCAGCTGAGAGAGTCAATAAATGGACCAGCTGCGATGTGTGATTTGGG[A]AATTAGGGTTCAAGGCGACGTGGACCAGACCAATCGCCGCGAGGACCAGACCAGGTGCGGTGTGGTGCGTTTCGGGCCGGGTGAGACCAGAGACGGGCCG
>Marker275252	Chr2	921304551
TCTGTCACAGCAGCACCGCCAGCTCAGCGGTCCAGCATACATAAAACGTCTGCTAAATAGTCTGTCCAAGCTTCACCGTCTGCTCGGCAGTCTACCTTGCA[C]GGCAACCAGACGTTCTGCCAGAAATGCTTCAAGTACCAAGAAGGAAGTGGCCAAAAAGGCTATACCCACGACCACGAGGAAGCGCAGCAGGAGATTGAAG
>Marker282919	Chr2	1076275596
GAAACAGAACCACTCTTAAATTAATTACTCCCAGTGTCAAGTAAGAGACAAAGTCGTGAAGCAATGTTGCCATGTTATTTTATCAAAATGTTGAAAATATC[A]TTTATACATGGTTAGATCATGAGCACATTGTTAAAAAGTTTCAATGCTCATTTACACATTGTACATGCAAGACAGAAAACGTGACCTACTATGACGAACA
>Marker273251	Chr2	882605159
CAGAAGTCGTGGTCGCACAAGGTGAAGTTGTACCTTATACATGCACATGGCACCACATGCATGCACTTGGCACAGTAGAACCGCTTGCTGTCACTGATGTT[C]GTTTACGGGTGAAGCTTCATTGCCATCGGTGGTGAACATGGGGTCGATGTGCGACGGTAATTGGACCGTTTCAGGCCTGAGTATAAAGGGGTGATTTGAG
>Marker229804	Chr2	73293370
CGGAAGATCAGCACTCGAACGGCTGCAAACGGGAGCTAAGTTACATTGAACCCCGGATATTTCCATTCTATTATATAAAGTTATTATCCTCGGAGCTGTCG[A]TTCTTTGTACAAAAAGAAACCTGTACGCAAATGGGGCCCTCCCCGATCGGCAATGCCTTTGTTCTGTTTCGAGTCCACTCAATGGTTCAAATGGCTGCGT
>Marker274863	Chr2	910307017
GCTCAACCTCAGGGCACTCAGAGATTTTTGGAAGTGGAATCCGCTAACGAGTGTACACATTCACAAGTTCCCACTCGCAATTGTACCCAATATAAACAACC[T]CAATCTCCATTTGCGCCTGCCCAACGCTTGCCCTCAAGCGATGGCGTCTTAACATCATATGTATCATTATCAAGCGGCATCAACTTGCACAAGGCGAGGT
>Marker279584	Chr2	1012322779
AACACACCAAGATTGCGGGCTATGCGAGTAGCATAGATCCCGCCGCATAAATCTCCATGCAAACCATTATGGTGTAGTCTACGTGCAATAATAGCTCCCAG[A]ATTATATTGCCTATCACCTAGTACAGCACTCCTGAGAACACTAAGATCAGGGACACACATGTGACAAGCCTCATCTTTACCGTTTATGCATCTACCGATA
>Marker228757	Chr2	43674027
AGTTGGGGTTATGGGACCCCCTTGATAAACCGCTTAGCGCTAAGGCTATTCTAGCAAGTCCCAACATTGGTACTCCATTCGCCTAACAACTAAAACTTGTC[T]GAGGGAGTAATTAACCCGAGGACTAATTAATCAACCACCCTGGGCCAGTGCTCGATTTGAGTGTTGGTCCAAACTAGAGCCACTTGCGGTGCCACCCAGT
>Marker281267	Chr2	1045334735
CAGGCTGCTGCCGCTCCTGAACTGCAGATCCAGGTGATCCCGAGGCAGAACTGCCTCCGATGCCCACCGGATCGTCTGCGGGCGCACGAGAGGGCGAGCGC[T]GAAGGAGTCGCCGCGGAAGATCCGGGCAGATCAGCCTCGGACCGCGCGCCATGGGGTGATGATGAGCGTGGGACCCGTCGGGTGTACACATGCGGGACAG
>Marker229711	Chr2	70984665
ATTAGTGGCACCCACTGGGTCATTTGCAAGTATGTCAGACCACTCTTGTTTCACTCAATGCATAACCCTGACCCATTTGTGTAGCCAACTACTATAGCATA[T]AATCTATCTACTCCCACCCACATAACCCTCATAGGAAGGTAGGGTCATGTTTGATGCAAGTTTCAATAATAAAGTAACAAAGGTACCAACCAAAGTGGTC
>Marker280330	Chr2	1025385761
ACAGCAGCCTTAGCCTGTCGACGCCGTACCGATCCGCGGCGACGAGCATGTGCTGCATAGCCGCAGCCTTTCCATCTTTGCAGTTATCAGGCAGGGTGTCT[C]GTGTAGATGAAGTGGAGAAGCGCCTCGAATATCATAGGCTCCATGTCATCTATCTTGATGCACTCTGTGGCATTTTCTCTCAGCGGGCCAAAGAGCTCTG
>Marker238888	Chr2	238464646
CCTAGCGTATCGAAGACTAGCATCTTCAAGCATCTTGCAACATTCAGAAGAGTACATAATAGCATATTATAATTAACAAGCATGTTGTAGAATTAACGCCT[C]AGAGATCCTTACTCGACTCCGTGCGAGAAAGCAATCCCGGAGCCATCATATCCATCACATGTCTCAAGTATCCATTTCTAGTTGTAATAGATCAGGATAC
>Marker279503	Chr2	1011336605
TCAATCCAGCCCCTTCTCTCTCGCCACCACCACCTAAAAATCCTACACGCCTGATGCGCCCCTCTAGCAGTTGTTGCGGTGGTCTAAGGTGGGAATACGTC[T]CCACCAATCTGTTACTGCATTTTTGGACCGGTGCAGAGTACCGGTGGTTGTGACTATTGATTGATCCGTCATCAAAATGCTGATTGGAACACTGATCTAT
>Marker228945	Chr2	47794716
CTGGCGAGTTTGTGCTTGTGTATCTGGATGATATTCTGGTGTTTTCCAAGAATGAAGAAGATCACGAAAAGCACTTACGTCTGGTTCTTGATCGACTCCGA[T]GAGCATAAGTTCTATGCCAAGTTCTCAAAGTGCGAGTTTTGGCTCGATAAGGTTTTGTACCTGGGCCACATCATCTCAGCTGATGGTATTGCGGTTAATC
>Marker234199	Chr2	162228530
TATTCGTCTTGCCGAGAAGCTTGTGAAGATATAGTCGGTTTGTAGCATGGCAAGCTGTCACAACCGCTTCTGCCCAAAAGTATCTTGGCGTCTTGTATTCA[C]TTAAGCATCGTTCTCGCCATCTCAATCAGCATCCGATTCTTCCTCTCAACAACTCTGTTTTGTTGAGGTGTGTACGTAGCAGAGAACTCATGTGAAATCC
>Marker284638	Chr2	1111160084
AGTCTTTATATTCAGATTTGCGAGGTTCACTAACATTGCCCCACTACGGGAGCTTACAAGCAATATTAAAATCGTCTAGGTCCATGGTATAAGATTTATCA[G]TAAAGATCAAATAAAATAGTGTGAGAATTGCGTGAGAATGTAAATTTAAATCTTCTCACAAAGGTATCAGTTAGATAGTGGTACTGTGGGCACTTATCTG
>Marker284466	Chr2	1106634649
GCACCGCCCAGTCCACGAGCGACACCATGGTCACCAAGAAGATCCCGCGGTGGCAGTGCACGACCCCCTTGGGCGCAGCCGTGGTGCCGGAGGTGTAGTTG[C]AGCACCATCGGGTCCCACTCGCTGGTCGGCCGGACCCACTTGAACTCCGGATCACCCATCTCGAGGAGTCTCTCGTACGTCAGATCCGTGGCCATGCCCG
>Marker251277	Chr2	423489868
CCGTCACGGTACACACGCTGGTAGTGTATTGGAACATGGTGTCAAGTTATCTACAACCAGATATTAACAAGCTCCCATCTGCCACATAACCGCGGGCACGG[A]CTTTCGAAAGTTCATAACCCTGCAGGGGTGTTCCAACTTGGCCCATGACAAGCCCACGATCCGCGGAGTCGCAACTCCAAGGTGGGAAGGCCCGAGTATT
>Marker271954	Chr2	858641081
ACAACACTTTTCTATCCTTTTCACATTCAGGACAATGAAGATGATTTCTGTGGAACTGCACAAAATGGTCTGATGTTGAGTGATCTCTATTGCCTTCTCTG[A]TTTGCTGCAATGTGCCAGCCTAAATTGCAAGATGAGCCATCAAGCTAGCTGTGGAGTTGCCAACATGCTCAAAGTGCACGCAACATTGAGCAAAAAGAAG
>Marker272645	Chr2	871844486
CGGCGATCGAGCCCGACGAATACCTCTACGGGTCAGTCGACCTGTTGACTGGCTCCATTAACACTTTCCAAGTGCGGAAGCAGCGACCCCGCGGCGGAGGT[C]CCGCATGGTCGACTCCTGTCGCAGCCCACCTGGGTACCCTAGCAGCGGTGGCGGTGGCAGCGGCGATGGTTCGTCGCACATTCGCGACGAGTATGTGCCT
>Marker233395	Chr2	144506985
AGCATGTGGCTCGGGGAGGCGACGCAGAGGGTGAGGTTGAAGTGCGGATCCAGCGAGGGGCGGGCGAGATCCGTGGCTGGGTCGAGGCCGGCGACGGAGTT[C]GATGGCAGCGGAGTACCATGGCTTGTTGATCACGTAGTCGATCGTGACGAACCCGACGACGCCGGCTAGGAGACAGGCTACGATTGTCATCATGATGAAC
>Marker229024	Chr2	49241077
CATTGTGCACATTATGATGATGTCCTACCGAGTGGGCCCACAGATACCTCTCCGTCATACGGAGTGACAAATTCCAGTCTCGATTCGTGCCAACCCAACAG[A]ACACTTTCGGAGATACCTGTAGTGCACCTTTATAGCCACCCAGTTACGTTGTGACGTTTGGTACACCCAAAGCATTCCTACGGTATCCGGGAGTTGCACA
>Marker277857	Chr2	977300761
TTTGCTGCAGATAATTAATCTTCAGGTGTGGCTTGTTGGGGAATGTAGCATGCAATTTCAAAAATTCCCTATGCACACGCAAGATCTATCCATGAAGATGC[G]ATAGGTACGAGAGGGGGAGAGCATCTTCATACTCTTGAAGATCGCTAAGCAGAAGCGTTTAGTAACATGGTTGATGTAGTCAAACTTCTTCACGATCCAA
>Marker284207	Chr2	1100342628
GGCCCCCACTTTTTCCACGTACTACAGGCATCATGACAAGCATGCATGACAGTTTTCGGCATTTTTCGACGTCACATGCGTTTTCTAGGGTTTTCCGAGCC[A]GAAAAACCTAAAAGACTGCCCGAACGTGACGCAACGTGCGTTCGGTATCCGATTTACTTCATTTCTTGCGTGGGGGCCTGCATTGCCCATCCACACGCCC
>Marker269571	Chr2	816601118
GCGAACCCTTGTACTGGAGGAGGAGGGTGGCTTATATAGAGTGCGCCAGGACCCCAGCCCTCCCCACGTTACAAAGGGTTCAATGTACATAAAGGCAGGGC[T]GTTACTGATAACATCTGCAATAAAGGGCATTCATTACTGCAGAATGAATGCATGACCGTTGCTGTCCTAACGAGATCTTTGACCTTCGGGGGTCGAGTGT
>Marker231073	Chr2	94509902
TCACCGGAAGGTGTTTCGGGTACCCCCGGCAATCCTATGGGCCATATGGGCCTTGTGAAGGAACACACCAGCCCACAAGGGACTGGTGCGCCCTATAGGGC[T]CATAGGAGGAGGAGAAGGAAAAGGGGAAAGGGAAAGGAAATTGTGGATTAGGATTCCGACTTCCTTCCCTCACCCCCTCTTTCCTTCCCCTTTATGCATA
>Marker274242	Chr2	897152845
TGGTACAGGCACATATCTACTAGACCGTGAGCACCTCCCTCTTCAGCCAGAGTTTGAGGACAATTTAGTGGTGATGGATGTTGGAAATATGCCCTAGAGGA[C]AATAATAAAATGGTTATTATTATATTTCCTTGTTCATGATAATTGTCTGTTATTCATGCTTGAATTGTATTATCCGGAAACAGTGATACATGTGTGAATA
>Marker250633	Chr2	409123080
GTATTCTTCTGTACTGGTTCGATAAAAAGGTCGGTTCTCTCGGTAAATATTTTACTGGAAAACCGGTCCTGACAACCTTGGTACCAGAGCCAGGCTAACTG[C]TAGGAAGCCACTAGGTGCGATCGCTAATCGGTTATTAGCATATCGAGAGCTATTTCAGCATTCTTACATTTGTAGCAATTTTCTGTTAGTCATCATAAAT
>Marker245523	Chr2	341628436
TCCCGAAACCCCTTTCGGAAAATGACAGTCACGGTACTCACGCTGGTAGTGTATTGGACATGGTGTTAAGTTTTCTACAACCGGATATTAACAAGCTCCCA[T]TCTGCCACATAACCGCGGGCACGGCATTCGAAAGTTCATAACCCTGCAGGGGTGTTCCAACTTGGACCATGACAAGCCCACGATCCGCGGAGTCGCAACT
>Marker264774	Chr2	730925130
AGTAGTACAGTACTATAGGAAGTGCTTGGCGATTCTCTGAATTTGACTTGGTCCCCGAGTCCCACTTGTCCTCTTCTTTCAGTATTTCTTGTAATAGTCTC[T]CCAATCCGTGTGTGACTCCGTTTAGCTCATGTTGACAGCATCCGTGAACATAATTGTAGCAATCAGATCCAGACATTCAATCTACCGCAGGAATTGCTGA
>Marker226772	Chr2	6643980
GTGCGAAGATCCTTCACAGTCAATCCAAAAGGGTCAAATTCCACAGAAACTTGATTATCAACAGTGAAACGACGAACTGAAATTAGGTTTTTAATGAGAGC[A]AGGAGCAACAAGAACGTCGCGGAGAAGGAGAGGAGAGTGAGATGAAGGGAGGGAGGTAGTACCAACGCAGGAGACAGGAACGGTGGAGCCATCACCAATA
>Marker278476	Chr2	988075503
TTTTCGTTGGGGTGCATATGCAGAAAATTCTCCCACCATGACGCGACTGCTCCAGTAAGGTAATGTGGTGTATAAAGTACCTTTTCATGGTCTGAGCATTG[C]TTCCAAAATTAATTTTCTTTCAATATCTCGTAGACAATCATCGGCCTCAAGAGGTCTGTCTGTGTGGGAAAATGTTGGTGGACGTGTCTTTTGTAATTCA
>Marker234190	Chr2	162086547
CCGTTAGATCGGCATCCGACAGTGTCAGTTTTGCCATGTCATTTAACAGAACATCCACTCCTCCTATACACAAATCTTCCATGTGAGTGTAAGCAACTGTC[T]GTATGCTCCCTCCGTTCCAAAACGCTGTGCATATAGCTTTATTGAAAATTCGAACCTCGCAAACTTTTACCGAGTTTTCGTGTACCAAATTGCACATGTA
>Marker233857	Chr2	157556191
GGAGCACGAAGAGCAGATCGAGGGACACACGCGGGCAGTTTTACCCAGGTTCGGGCCGCGCGGACGCGTAAAACCCTACTCCTGCTTGGGTTGTATTGAGT[C]TCTTGAGCTCGGGAGCTTGAAGATCTACAGTACTAGCTACACCGAGCGAGCGAGTTGTCTAGGTTTCGAGCCGAACCTCCCCTACGTTGTGCATGGGCCT
>Marker249538	Chr2	390909385
GAAACCACCCACGATTTCTCCCACGGCGCCGCATTCAACGCGTGCCGTTAGGGGAGGGCGCGGTGGATACGGAGAGAGATACGGCGTGACCCAGGCCGCGC[T]GTGCCCGTGCCCTGTTTTGGGCCTGGCCCAACAGCGCTCGGCACCGTGTATGGCCCAGGCCCGGGGGCTCCTATCGGTGTACTAGAGTAGGGGTACCCTA
>Marker272877	Chr2	877656262
TCGCCAGAAAATCATCGTGGATATGAAATTTCAGCGGCGATCGAAACTCTTGCCCACGTCTTTGGTAAGGTAGTTGTTGGCAGCGATCCGAACAACCCCTG[A]ATATTTTCCGCGCAATTAATATGTGTAATATGGTGCGAGTGTTCGTACCATTTTTATCAACTTTTAAAAAAGCAAAAACAGGTACCTAGGAGTACACAAA
>Marker230432	Chr2	87555593
GCCTAACTAAAAAGTCGTTGCCGTTTCGTTGTCACATTCAAATCCACTGGGACAAGGACAGCCAATGCATCACAGAGTTTGTAATCAAGAAAACCGATAAG[A]TAATCAAACCCGTGGAGACAAAGACAATAATATCCGGTCCTTGACAGGGAGGAGTCCGGTACATGCTTAGCAAGTGGGAGAGGAGCAAGGCAAGAATAGA
>Marker263386	Chr2	711831635
GGGCGGTGCCAAGCACGGCCATGCGGTGAGGTCGAGGGAAGGGCGGAGGCAGGGGACAGGGCCGGTGGTCGCTGGTGTTTCGAGGAAGATCGTCAACACTG[T]ACTGGCTGGAGGTAGATGAAGGCCATATGCTCATTCTTTGTACATCTGACGATGCGGAAAAAATGGACTGACCTATTTGTTTTTAGTTGACTGTTATTTA
>Marker251554	Chr2	430396645
CTCCAAATTTGACAAACTTTATATGCTTTTGGGAGTAACATATAACCAAGCACAACTAGACTGGGCTTTGATGGGTTGTGCTCGGCGCCCTGTGACAAGGC[A]GAATATGAGATTTTCTTCCGCGGAAGAATCCTCATGTAAAGGGTACGACAGAAGCTTCTCCTTGAACCAACGCATGAAACATGAGTTGTGCTCTTTGATT
>Marker269433	Chr2	812040650
TATCCATCTTAAAGCCCTTAAGTTTTTGTTTTTTTGCGAGGAGAAGCCCTCCATCTTCCTCGCTTCCAGTTATACTACAGCTTGATGGACTCTCCCGCTTC[A]CGTCGCCCCCCAATTGGCCCCGCTCCCCATCTTCATCACTCGTACACAAAACCCCCGCCCACCTTCTTCCTCACTCGTACAGAAAATGCCTGCTTTTCTT
>Marker271246	Chr2	847670341
GAAGAACCTATCTTCATTCACGAACAGTGTGTTTAAAATGAGACAGTCCACCGGTCAGTCCTGCCAGCCGGTCCGTCAGTTAAAGAAATGTAGCGATCGAT[G]ATCACAATGTAGTACTGTATTTTCTTCCTTTATTTGCTTCTTGGTCGTCTCTGCTGTCTCATCTAAAGACTAGGGAAATTCCAGGGAGTTTGCATGTAAA
>Marker236152	Chr2	199705896
GCACCAAAGGTTCACGAGGGCGTGGTGCTACCATCATCGGTGGGCTGTAGAGGTACCTCTTGAGGTCTTTGAAGGTTGCGTCAGCCTATGGGGTCCACTCG[A]AACGGGCCCTTCCTTTTCATCAGCTTGAAGAAGGGGAGAGCGCGTTGCCCTAGCTTGGAGATGAAACGCCCGAGCGACGTTACGTAGCCTGCCAGCTTCT
>Marker238237	Chr2	229027822
CATCCATTGTACTAATTCATGCTGAGCCCCATTGGGCAATCCTCCACACACACTGAAGTAGGGTATTACACCACGAGGTGGTCCGATCTAGTATAAACCCC[T]TGTGTCTCTTGTTCCTTGAGTTCATCGAGCTAGGCTGTGGAATCATAGGGCGAGCGCGCTGGGGAGAGAGTGTTCTTCGAGCGCACCCTAGAGTTCGAAC
>Marker232737	Chr2	128646112
AACCTCTCTATACTCGTTGGGAACAAAGTTATTTGTATCTGTGTGCAGGTCCTGTCAACAGCTAAGTATTTGGCGCCGTTAGCAGTTGACACCTTCTTGTC[T]GACCCTCGGAGTCTCACGGGATTCGATCCTTGGTATCTTTGCCAAGGGAAACTTGCCGTTACGCTACATCTCAAACCTTCCACTTGGGGTAACCAACGAG
>Marker263350	Chr2	711266311
ATGAGAAGAGGGAAGACAATGGTGGAAAGCTTATTAGTAAAGACAAGGCCAAGCCCTTCACCAACAAGAACAACTTCACCAAGAAGGTGCCAAAAAAGGGA[G]TTGGTGGCACAAGAAGAGTACATCTCCGATTATGATACAAGCGGTGAAGGAATGGTGATGGCCACCGTGGCCATTGCCACCTCTTCCCCAACCAAGGTGT
>Marker231724	Chr2	105770596
ATTTGCTTTAGAGTCTGCTCACTTGGATTTTGATAGTGCTTCTCAGCAGGAGTGCCAGGATATTCTTGATACACTTGAACCCGTGACTGGGGCAGAAGAAT[C]TGAATGCTCAGAAGTCTTACCACAGTTCTCCAATGCTTGATGAGAGTACTTCAGTGACCAATAGTATTCCTCAGATTGATGGGTCTTCTGATGAAAAACA
>Marker232473	Chr2	123596848
AGGGAGAGGCCGCGTCCGGCCCCTGAGCAGGTCTTCGGTCTTCTCCCCAGCGCGGAGCGTAGGGCTACCACCGGTTGGTGTGGTCATAGCCATTGGAGGGC[T]AGTGTCGACGACCAGCGCGTAGCATGGTGCTTCCACTAGGACGTGGGAGGGAGCCCCCGTGAGGCCCTAGGGCGACGCTCCGGGAACTCTGGGGCATGTA
>Marker228753	Chr2	43338401
CTCGCGATGGTGTAAAAACCTCCAGAAGCCTCCCATTGAGTTCAACTGAATAACAGACAGATCCGACACAAGTCATTAACCAAGCGATCCACTGCTCCGAG[T]AAACCCCATCTACTCAGCGCCTTCTCCAGAAATTCCCAGTCGACCCGATCGTACGCCTTTGAGAGATCGAGTTTGTACACGCAGGCCGCCCGATTGTTGC
>Marker278423	Chr2	987614326
CCTGTGTATTATGTTCAGATAATGCAGAGCTTGACAAGGAGGCAACTGATGTGTTCATATGAGTCCGGAGTCCTACAAGCTGTGGGTGAGTGATGTTTTCG[C]TTTTCTTTGCCTTTGTACAACTCTGTCTCATATAAGAAAGTGGCTTAGACTGATGTTTAATTTCTATTTCCAAGACAAGCTTCATGCAGAGAATACACAA
>Marker263079	Chr2	702906977
GCTCAAATCGAGGATCACACCATCCACCTCGAAATATTGGGCAGTGGTACACATCCCACCCGCCAACCCAAACCAAGACCCCACAGAGGTTTCCTTCATAG[T]GGAAATCCATGCCAACTCCTCAGATGGCCATAGAGGCTGCCGCTTGCGAAGCGCTTGCTCGCCTTCGATTGGCGGTGCCCTATGCCAGCGAGCGGGGATA
>Marker263680	Chr2	717399362
CTCCAACAAAATCACGGAATACGAGGGCCTGATCACAGGCCTCAAGGCCGTGGCTGACTTGGAGATCAAAAGCCTCACCATCAAGGGCGACACACAGCTCC[A]TCATCAACTTCTCCAACAAAGAGTACACATCGAAAGACGAGCACATGGAGGAGTACCTATAAGAGGTGAGAATCATTTTTCAGGACTGGAACTACTGCAC
>Marker228370	Chr2	35863262
GGTGGTGGGGGCCATGGCCCCACAAACAAGTTGTAAGACTCTTTTTACTAGTGCATTCGTAGGTATATTCAGTACTTTATTAACTATTTGTAATGTGTTTC[T]GACAAAAAAAAATCGGTGATGGCAATAGTTTTGGTTAGCTGCTGCGGTGATCTTCATGATGGTCACTTGATTGCAGCACATTTGAATACTTCTTAGATAA
>Marker285304	Chr2	1122887392
CCGGATGGGCGATTCTACAGGACCCAATCCTCGAGTTTCCCCGTGGTGGTTCCCGCAGACTCCCCGTTTGGGACCAACACCATCGGCACTGGCCCCCCCTG[C]CTATGTAGAATTAGGAATTCTCGAGGGAGCGACCCCCTATGCAAATTTAATTAATTAATTAAGTTGTTATTATGAGGCAAATAGTACCAAATGTTGGGAC
>Marker283576	Chr2	1089607832
TAATGCCTCATGAAGTGCTTGCAAGGAACTTGAGGTAATACCAAACATGCTTCGTATTAATCATCTCTCCTATTTCTTGGAGCTTGGAATCACCTAGAGCT[C]CCCCCAAACACTTTACAGTGACATTTGAAATAATGCTTCTTCAAGTGTTTGTAAAGTACCCACTGTATCACCAAACAAGCTTCATGTTGATCATCTTTGC
>Marker275410	Chr2	924221059
GACAATAAAGTCGCCTTCCCCTCTTGGTACCTGACGTGGTTTCTGATGAGCAGCGTCCGTGTAGCGGCAAAGCGCCTCTGTGGCGGGCTCCCATGGTGGGC[A]GGTGGGATGGCGTCAAGCTGAAGGTGCGTTCTTCAATAAGCTCGTTGGAGCGGGAGGTTTGCTGTGTTTTCTCCTGCTTAGTCGTCGAGGTGGTGGACGG
>Marker227764	Chr2	25719758
GCTGGTGCAATTGTACCAACTAAAGATGTGACACCCGGTCTTTTATACAGTGCAATAGAAATCGAGCAGCTTCACCGGTGTGGTATTTCTGTCACACTATA[G]CAAAACAATCTTAAAAGAAAAGCCCGTAGCAATGGCCTCCAGTGTGGTATTTTTGTCCTCGGCCGCGTCCTCCATTAGGACATCGTCGGCCTCCGGCTGC
>Marker227555	Chr2	21884468
GGCCAATTAACCAGGATAGAGGCAGTACTCCATATGAACACAACAAATGCTACACCTGGCTCACATCATCCCATCATTAGGTGAATTTATTAAAATCATAA[T]TCCCTGCTTCCTCCTTGCTAAATTACACCCCACATGTCAATTCCTAACCGAATCAAAAGAGCAAGTTTATATACTCCCTCCATTCCTTTATACAAGGCCA
>Marker277492	Chr2	971562725
GCAGGGTTGTTTGAGAGAGACCATCTTCATCATATGCCTCCCACGGATTGATAAACCTTAGGTCATCCACTTGAGGGAAATTTGCTGTTGTACGACAAACC[A]TCTGCACTTGGAGGCCCAACAACATCTACAAGAAGAAGGTTGTGTAGTAGACATCAACAATCTCCACGCCATTAAATATCTACCCCTCAAGCTGAAAGGA
>Marker254247	Chr2	496901285
CTCTGATGCTGCCTGACGCCACCACTGGGCTAGCTGCTATGGCCTCATCTGTTCTTGGGGCTCGCACACCCGCGCCACAGGCTGCGATGCCCATGGGCTCC[T]GTGGTGAAGAGGCCGCGGGGTTACGCCGCTGTGGACCAGTAAGTACCTTGGCCCGGTTTTGTCTTCACTCTTGATTCCGTTGCTGATTCCTGATGTGTTC
>Marker283702	Chr2	1091903079
CAGTTCGGATCTTTAGCTTCCTTTGATATTCATTGGCCTTTAGCACAATGGCAGTCTTGACACACATAGTCGTCAACCTCCACTGGCATGGTACTGTAGTC[T]CAGCATAGGCGCGGCGACCACCATGCCCACTGCATTGTCATCGCCATCCACCGTCTACATCGCTTCCGCATTGGCGTCGCTATCCACCATGTCGTTGTCA
>Marker283025	Chr2	1079251430
TCACAAGTTACCACTCGCAATTGTACCCCATATAAACAACCCAATCTCCATTTGCGCCTGCCCAATCCTTGCCCTCAAGCGATGGCATCTTAACATCATAC[T]GTATCATTATCAAGCGGCATCAACTTGCACAAGGCGAGGCTTCCCTCGTCCCCGCGCCAGTCAGCAGGGTCAAGGCGAAGAAGATTGGGAGATCAAACCG
>Marker269644	Chr2	817765326
AAACAATGGATCATACTACCTTATTGATGTTTGAGACCACAAGGACTCACGCACGTCGGAGGAGGAGACCCGCCGGCCATGGAATATTGCTCATCTTCTGC[T]CTTATTACACCTGAGTCACCGGCTCTAGTGATGTACAAATATTAACAATGTATATATGATGATGGTTATAATAAAGTCGGCATCCATGATAATTCAGGGC
>Marker280111	Chr2	1019439792
CCATGTGCCCCTCGTAGTTCTGGACCTGCACCCAGAACACGCACCGCTTGTATGCCGACAGCCTGACCACGTGCGGGAGCCGCTTGATGACCAATCACTCG[A]TTCATCACCTCCACGAACTTGCGAGGGATGACGAGCATGGCGAGGTCTTCTTCATCCTTGATCTGCTGGTAGAAGCGCAACGGCTCCCGCCCCCCTCCTC
>Marker227885	Chr2	26890871
GAGAACAGAGATAGAGATTATTGGATAAGGGTAAGGGTAGCCCCATGATCCTGTCAGATCGGACGGCGTCGGACGCGGTTGATGCTGAGCCAAAATCATCT[C]GGTTGAATGCAAGTGTTTTCCATTTTCTTTTTGAGTAAAACAATATGTACTAGTATAGCTTAATTGTTGCGGTGGTACTGCCAATTGTTTTTTTAACATC
>Marker271614	Chr2	854458498
GGACCGGTACACCTACTTTCCCCTACATCTGCTAGTCCACCACTGAAAGAGCTCACACAACTTACTCATACTATGCCAGAGCCCATAATGGCATTGTGGCT[C]GCACACGGAAGTTTCTAGCATGAATAGTTTTATGATCCCTTTGAGTCTGGGTGGCATTCCATAGGACAATCACACGGAACCTCGGGATTTCCTAGGACAA
>Marker283490	Chr2	1087817603
TTGACTGGCTTGCTTGCACACGTGAGACGTGCACGCGGCTGCGTGCATCAACTCGGTCCTTATTTGCCACAAGGACGAAGACAACTACTGTCCTGTAGCAA[G]CTAGTACTAGTCAGACGTGCATTAGTCATCCCCGCAACGAAAAAAGACGTGCATTAGTCAAGCGTCATCGTCACCTCGTCAGTGTCACTGTCCAAAAACG
>Marker262875	Chr2	698844766
GCGTGCCATCATGCACAGCTCTACCTTCGCAAAATATTATTGATCCACCAAGTGCCAAAATATCACTTTATGCTTGTGAGAGTACTGACTTGTGTAAATCA[C]ATATAACCCTTATCCTGCACATGAACAGAGAACAAATGCCCTGGCGGCTTACCGCCGGGTGGGTCATTATGCCCAACCAGTGCCACTGGGGACAAGTGTC
>Marker271925	Chr2	858382581
TGTTTTGCAACCATTTTACAATCATTTTATATCATTTTTTGGTACTAACCTATTGACATAGTGCCGAGTGCTAGTTGTTGTTTTCTACATGTTTTTTACAT[C]CACAGGAAATCAATATCAAACGGAGTGCAAACACCGTGAAACTTTTTGGAGAATTTTTATGGGCCAGAAGACACCCAATGGGCTGAAGCAGCACCTGGGG
>Marker230983	Chr2	92703335
GCAAGGTTCCTCGATTTTCCCTCAGCATGATGTGTGAGCAATTTCCAGCCCACGATACCCGGTACTTCTCCGAAAGATACCTCGGTAAATGCTTGTGACAC[G]ACGAAAATATTTTTTTCTCAAACAAGCAAACCCGTCGTGGAATTAGCACGGCGGATGTCCGGTTTAGAGGACTTATGTGTGAGGCCATCGCGCGGGTTAG
>Marker250067	Chr2	400108550
ACAATTTGGTATTGTTCTGAGCCATAGTGACAAGCAAGCAATCCAACACACACAAGCAAACAAGAAGCAAGCGAACGATAAACACAGGGAGGAAGAAGGGA[C]AAATAAAACGGCAAGGGTGAAGTTGGGGAGAGGAAAACGAGGGGCAAATAAATGTAATGCGAAGGATAAGGGTTTGTGATAGGTACTTGGTATATGACTT
>Marker269063	Chr2	805003113
ATGGTCTGAGGAGATACCTTGAGGAATGCCATGTAACGACACGATTCTAGAAGTGTACAACTCTGCCAGCCGAGCTGCATTGATGGATTCTTTGACTGGAA[G]GGAAGTGAGCTACTTTGGTTAGCTTGTCAATCACCACAAAGATAGCATCATTCCCCTTCTTGGACTTGGGAAACCCAGTGACGAAATCCATTTCAATGTG
>Marker284149	Chr2	1098687930
GCTTGTCGCACCCACCGGAGAGCACCTCAAGTACGTTGTCCAGATGCATTTTCCCAAGGAGCAAGCAACAAACAATACTGCAGAGTATGAAGGTTTGCTTG[T]CCGGCCTCAGAACCGCAGCAGAACTTGGGATCAAGAAGCTCATTGTGCGGGGCGATTCGCAGTTGGTTGTCCGACAAGTAAACAAGAGCTATCAGAGTCC
>Marker274922	Chr2	911220698
TTGGCCAACCAGAGTGTATGTGCTCCTAATGCTCTCTCTTATAATAGTGAAGTCCTAATGAGTATCAGATGCTTTTAAGTTATGCAGGTCTTATTGCAGAC[A]ATGCACTAATGTACCGTCAACATGTCAATGCCTTCATCGTTGCCTTAGTCAGTGTGTGCTGAAGGCAAAGCCACAGACGGTTAGCGACCAACAAAGCGAA
>Marker270507	Chr2	836550873
AAAATATTCCGGAGGGTATCGGGTACTTATCGGGTCACTGAAAGGAGTTCCGGGCACCCCCGACAAAAGATATGTGTCTTATGGGCCAAGAGGGGAAACAT[C]ACCAGCCACAAGGGGTTGGTGCCCCCCATATGGGCCAACCTAAGAAGGAGAAGGAAAGGGGAGAAGGGAAAGGAAAGTGTGGAATAGGATTTACACTTCC
>Marker226898	Chr2	8230566
GCTGTTTCCACTAACCTTGTCACAGCCAAAATAAAGGCCCAATTGCAGGTACTCCAGTGGTATCTGTTAAAATAGGAGATCATAATTATTATGGGCTATGC[T]GATTTGGGATCGAGTGCGAGTGCTATTCCTTATTCACTTTACGAGGAGATCATCGGTGATTTCCCCTTGTGAACTTGAAGAAGTTGATGTTACCATTCAT
>Marker285103	Chr2	1121184985
CAGGTTCAAAGTCAAAGGATATATAGGCGACAATTGTTTTTTCCTCCACAATGTACTATGTGTATAAGTTGTATGCATGTATGTTGTCAACTGTAGTACTT[C]GCACGCAGTATATATTTATTGGAGTGTTGGTAGAAAGACACGACTAAGTGTAGAGAATGTTTTGCGAGACGGCCGGGCAACACGTGCCCACGCTTACTGC
>Marker264165	Chr2	722985087
CCTCCTCCTCCTCCTTCTCTGGCTCCGGCGAGTCCGAAAGCAGCCCGACAGCGATGCGGGCGGCGCGCCTTACTTGGATCTCCTCCGCGATCTACTTCCGG[A]CGCTCCGAAGTGAGCATAGCGTACATGGAGATCAGCCGCCGGATCATGGCGATGTCAAAGAGCATGGGGAGCGGGTGAGAGGAGGCGGACGGGCTCGGGT
>Marker272673	Chr2	872115110
GTCCACCATGCGTACAAAAGCCTCATTTTTTGCATTCTCACTGGCCCACTTGTCATTCATCTTTGGACTTGGCGAATAAGGACACGCCCTCTTCTTCCCAC[A]CCTTGGCTCGATTTTGAACAGGGGTAACTTGGCCTTCATGACTATCACACCCCGAGTCATCCTCCAAAATGATTCGAGAGGGATCACCTTGATACAACGG
>Marker280499	Chr2	1029458108
ATTACAGCTGCTAGACATGTTGTTTCGTGTACATACAACACCAACCTGGGATTATATGGACAGTCATCGGACACGTCCAGTGCCCACCGCCATTGAAAGCT[A]GCTGCAGGTCACCAAAGATCTACTGCCGTGAGATCCACTTCTCAAAGGATGGTGTTGCTGCTGCAGCCGTGAACATTGCGTATGCACACTGCTCCCTGTG
>Marker229405	Chr2	62708237
TACCAGAAGGCAACTGGTACTGTGGTGGGTGTAGATCCAGTGTGGAAGGGCCTTCTCATGCACAAACACAGGATAGGGTGGTTCACCGTGGAGAAAGTAAC[T]ATGAACACTGCCGACAGCAGTTCTAGTTCATTTGGCAGATCTATATCAAGTGGAGTGTTCCAAAGACCACCACCAATAAATGTTCAGCCTTCTTTGCAAG
>Marker263025	Chr2	701554794
CGATCTGATTGGAGGTATTGCGGGCTACCAAACACGCCCTAAGCTACCAAGCAGACCTTGGTCACCACGACTCATCGTTGTGGCAGGGCCCAGAGGAATAC[T]GATGTTCGCTAGCTCGCGGTCCCGATTCCGCCCAATAGTTCGCCAACGCAGGTGCACAGAACGGATCGGTCGGATGCACGAGTACGGAGAAGCGGCGATG
>Marker228639	Chr2	41241408
CCAGAATGCCACGGTAGTCGGAGGCCGTGTAAATGCCGGCCTGGTGCGCCACAGCTCCATAGTGCGCGAAGAGGTCATCGTCGCGGCCGTCGGTCATGAGG[A]GACGCCGGCATGACGATCCGACGGCGCATCATGTACGCCAGCGCGCGAACGGCGCCGTCGGGGTCGATCTCGAAAAGCTTCCCCACGATGCGCGTGTAGG
>Marker283119	Chr2	1081294733
TAAAAATAATATAGTAGCGATGGCCCCCTTTGGAGGAGAAGGGAGTCGGACCCCACACATCTGAATGTACTAAATCAAAAGGGCGCTGCGACACTGACTCG[A]CTAGTAGGATAAGGTAACTGAACTTGTTTACCAAGCCTACAACCCTGGCATTGTAAGGAGACATCTCCTGAGACAGGCCCCAAAGACCACGACGAACTAA
>Marker241273	Chr2	276239862
AATCCATCTACAGAAGCATAGGAACTCGACAAAACTATGATACAGTGTGCAACTATAGGTCCGGTCCTTTTTACTTCGCATATAAGATTTGTTTATATTTG[A]TAGTTCAAACATAGATATTTTTCATAGTACATAACTGATAAATTAAAAGCAAAGTTTACTGATTTTCAATGTGGACCCACATGTACTCCACAAGATCATA
>Marker274502	Chr2	902445884
GAAGAGGTTGGGCCATACCAGGCCGCCTGGTGAGCCACGCCTTGGGCCGCAGGTAGGCAAGTCTGGGTACCCCCATTCCCAGAATACCGACACTGATGAAG[T]ATGGAGTATTTGACAAAAAACTTCCACATTAGATGTTGCCGTCCCATTGAACTACCACTTTCAAAAAAGTGACTGATAACTACCGAAAATTTCAAATTTT
>Marker283370	Chr2	1086688113
TGAACATGAATGTAAGTCGGTGAGAAACACGTACTCCCCCAAGCTTAGGCTTTTGGCCTAAGTTGGTCTATGGCCAGTATTGGCCTGACGAATATCCAAAG[C]TTGTAGTTGGGGTCGTACTGAGACGCGGCAGATGCTGCCTGCTGAGCTGCAGCTCGAAGATGGGCTGCCTCCGTCATGTTATAATGGGCATTTGCCTCCT
>Marker232938	Chr2	135118567
CTCTACGTTCACATACAGCGGGTGTAAGACAGTTTTACAAACGCGGAATACTTTGGTTAAGCTTGACGAGCCTAGCATGTACAAACATGGCCTCGGAACAC[A]GGGCGAACGAAAGGTCGAACATGAGTCATATAGTAGATATGATCAACATAGAGATGATCACCATTGATGACTACTCCATCTCACATGATGATCGGACATG
>Marker228901	Chr2	47178869
CTAGGGACTTAAATAAGTCCCTATAAGTCCCATCTAAACCAAACAGGAGGGACTTATAGGGACTTAAAGTGGGCATTTGGGACTTATCAAATAAGACTCTA[C]AAGGAGGGACTTATAGGGACTTATAGTTGTAATATGGTCTACTAGTACATGTTAAGTCCCAGGAACCAAACAGGTAGGGACTTTTTAGGGACTTATGACT
>Marker232408	Chr2	122827547
CAGAATTCATCGGAAGGGGTTTCGGATGTTTCTCGAAGTGTTTGGGTACGAGAACACTTTATTTGGGCCAAAGTGGAAAGCCGACGATGCTTTTGGAAAGA[G]GAAAAAGGGAGTTTTGCGGAGACCAGAGGCTAGATGCCAGGAACCCTGGCGTCTAGGGGGTAGACGCCGGGAACCCTAGTCTAGCCCTAGAGTCCGAGTA
>Marker276699	Chr2	951081660
TTCGTGTTCGTCTAGAGTGTGTGCTGATGAAGTGTTGAGGGAAATCTTTCCATTTGCGCAAGTGGTTCACTTGGCGTCCTCGTGATCCGATCACATCCCTG[A]TTGTGCTCCGACTAGTACATGAAGAACCAAGGCACGATAAGAAATAATGTGGGAATGGTACCCTGGGTTGGAGGCGGTGATTGCGGAAATCTGGGGAAAG
>Marker267819	Chr2	783303838
GCTTGAGTTTCTTGGTGGTGAAGTACACGCCGTAGCACATCTTCTGGTAATGGGGGTAATTCTGCTTGGACGCTGATAGCACTTCGCTCAAGTAGTAGACC[A]GGCCGCTGGACAGGCAAGGCTCTGCCGTCTTCTGGGCGCTCGACCACAATGACAGTGCTGACCACCCGGCTGGTGGCGGCTATGTAAAGGAACATGGGTT
>Marker232907	Chr2	134365926
CTCGAACGATGATCTAAGAAATATGAGCACTTGAACATCTCATAAAAGAGATGGAAAGGAGGGGGAGGGGCGTCCAAAAGGGACTCACCAGTACAAACCAT[C]AGCTAGATCTGGGCTCTGACGGGCAAAGAAGACACGTCATCCATGAAAGAAAGGAGGTGGAAACAGAAAGGGCTCCTCGTCCCTGCCGCTGCAGCTGCAA
>Marker243264	Chr2	308321789
GTATGCACTCCTTATGTAATCTCACTATGTTTTATTCCTATTCATGTCATTTGTTGTACACAATGGTACTGAACATGTAGAGAAGAAGAGACGAGCCTTGC[T]GTGGCATAAAATTTCATGCAAACGGTGCTCCATGGTGGGCGCTAAAGCAACCCCCTCTCCCGATTCCAGACTGTAATCAAGAGGAAGATAACTGTTCAGA
>Marker231362	Chr2	98950456
GGTGATGCAGGCATAAGTGATGAGGAAGAAGAAGATGAAGTTGAACTACCATACCTCATGAATAAGCCAAAGACAAAGAGTACTAAGAAAAAGATGAAGGA[G]AAGGGTATATTTTGACCCCTCAATTCCCAATTCACATTTACTCTTGTGCAAGAGCTTGTGTTTTGATACTGTTTACCAGTTCAGAGAAGCATTAAAAGAT
>Marker230617	Chr2	88601827
GCCTTCGCACTTCTCGGCTCCGGTAAGTCCTTTCCTTATCCCGTATATAGATCTCATTAGGGATTCCATCAGTAAGTTTATAGCTAGGGTGCTATTCTTCG[A]TAGTTCTTCGCAGTTTTTTCATCGTTGCCCAACAACTGGTGTAGATCTGATCCTCTCTGCTTCACCGCCGTAGTAGTAACTCCGCCTCCTTAGGGTACCT
>Marker239802	Chr2	247904905
AACAAGTTGGTACTCACGATACCACAAGGATCCTCTCATGATCACATAAGCATCATCCAACTTCTTTCATCATCGAACCAGGGTTGTTATTAAGCACATTA[C]TTATTATTACTCTTGACCCATGGTGTGACAGACACGAACTAGGTCCATATCCGCGGGCGTGGCTATCGATAGATTAAATACACACACTCTGCGGAGGTAG
>Marker273813	Chr2	891532803
TTCTCCTTGTCGCTAGCTATCTTCTCCCTCGACCCTTGTTAATTGACGCAACACAGCAGGCAGGCGAGAGAGGATTGAAGAGGGCTTTATTATGGGTCGCC[T]GCAGGTACAACGAATTCGAAAGCCTCTGCCTCTCTCCTTTGGGGAAAACCCAGATGCGGATTGTATCCCAGGCTGGCATTGTTGACTTCTACGTAACCAG
>Marker227718	Chr2	25006520
GGACAGGGGTTGACACTTACTGAACCGTACCTTACCTGTGGCAGGGACAAGTGGTAGTACGAAACGAGTATGGGGGTTACTGGAACAAGACTCGATCTACG[T]GTCGACTCAGGAGGTTCAAGCATCACATGTATGCTTAGCATAACCGATATATTCCACAACAACAGTCGGAATCACCACCCGTCATGCCTCACCAAGCCAT
>Marker274307	Chr2	897909811
GTGGATGAGAATGTGCCATTAAGATTACATGTGCATATTATACCTACTTACTTTGTTATCCTTGTTATTCTCGAAAACAAAAAACCATCTATTATTCACTG[A]TAGGCCATTTCTGAATACCGCATGTACATCGTTGGATTTTGTGGAGGGAAAAGTAACCTTCAGAACCTAGATGAAGGAATAGTGAGGTATTTTTCAAAGA
>Marker230840	Chr2	91815669
TGCCTAACATTGTGCCCTATATCGATGGATCGCTAATATTGAATGTTGGTCATACCTCCTTGGAGGTAATTAAGTTGGAGCATCTTAAAAGATCTCCAATG[A]TATATCTATGGACTAACATGAGCCTACTATTTAATGCATCTGCTGAAGTGTGATTATAAACTGAAGTTTAGTTCACACACGATCATATGAGCAACTACAA
>Marker282501	Chr2	1068547057
TTTCTTGTCCAACACAACCTCCTCACCCTTAGAGGAGTTCCGCAAAGTAGCATTTGTTGATCTACGTTAAACATATGAACATGAGATCAATGAAGGTACAC[T]GATGTAATACACATATGAACAATACCGGTGGAGGTTTGAAGACAATCTGCAACATTCATTCATCCCCAAGCTAATGCATTGTTCGACCACACTTATCACA
>Marker281137	Chr2	1043767313
GGGATCGGCGGCGACCCTACGTTTGCATACTTCCATGATACACGGTGGTCGTGGGCGTGATCGTAGCGGGATCAGCCACGTAAATATTTTTTCTTTTTTTG[T]AGGGAGAGTCACGTAAAAACTTGATGCATGCATGTGGCTTTTAACAATTTTTTATTTAAACTGAAAAAAAAAAAACAGGTACATACACGGCGATCGCATA
>Marker228640	Chr2	41323158
GTGATCACTTTGACGCTCGTGGCACTTCTCTTCTCGCTCTTAACACGTAAGCTAGTGCTAGTGCAGCTGCAACCTTTTATCTTTCTTCAGCCTTGTTCCAC[G]ACCGAAGGCTTAGATAGTTTTGCTACCAGGGAACGGGATTGCTGAGTCCTCCGTGGCTTACAGATTCTACACCACACCAGATGCAGGTACTATGGTGAAC
>Marker248314	Chr2	369584295
GCGAGTGTAAGCCAACTATCTGTTCGGTTTTCCATCCCCATTTTTTACATGAGATGTGCAAAGGTACCAAACTTACGATCATTCCAGAATGGGCTTATATC[T]TTTAAGTCGTGCCTCGACACGTAGGAGATATAGTCCCATCCTGGGCATTACAGATGCACTACATATTCAACCCCTACACCAACGAATTCGTGCTTGTGTA
>Marker228966	Chr2	47952501
ACGGCAATGGACACAAACTCGGAAAACACGGCTCAAGAAACAAACAAGCCGACAACTGGGTGGTCTTGTCAAAAAAGAGGTCTAATTAACCAGGGAAAACG[A]AACCCAAGAATCATCCAAGAGTACAAGACATCAATTAGTAAAACCGGCGAAAAACAGCACACACACAGACACACACCTCTAGCACCCTAACAAAAGGGTC
>Marker268355	Chr2	794706088
CCAATTGATGTACGTGATAAAGATCTTTCAGAAGCAATTCAAGACTTGTCTATTGGCAAGATCCGTCCAACGGAGGTGAAAGAGAGTACTTGGTCCGTCCA[G]TGTGGAAGCTTCTACCTCACGACAAGGTGAACCAAGACTTGATACGGGAGCATCCACAAGTGGGACACACCAAGATGAACCTCATCAACCTCCTTCTCCA
>Marker283169	Chr2	1082207713
GACGAGAAGCCAGGCGGTACCTTAATACTGAGAAGGCATTAAAAGAAGATTTCCTTCTCTTCTTTGGTAAGAGCATAGCTGGCATGACCCTGATGTATGTC[T]GTCTTTTCCGTGCATACGTTGTTGGTCCTCCCGTGCCTCAGATCTATCTTTTGTCTTCCCATACATGCCCAAGAAGCCAAGCAGGGTCACGCAAAGATTC
>Marker281540	Chr2	1049916195
CAACAGTATCGTATCTACACAGAGGTACTCAAGAGCAAACACAACCTATATGTGGATGCACATTGGATTAACATGACCCACATGAGGAAGGAGGAGCACCG[A]GGCCTATTTTGCTGAGGCTCTAGATCTTATGGAGCAGTTTGGCATTGAGCACATCATGACATTTCAGATGGACTTTGACCCAGAGATTGTGGCACAATTC
>Marker284281	Chr2	1102709845
TTTAAAAGAAATAGAGGTCAATCAAACTGATAAGCAAGAATGCAAAATGGTATTGATGAAACTAGCGCTTGAATCAATAGGAGATGCGCGGAACATGCTAC[A]TATATAGTACTTACTTTCGGGTGTCTAAATTCCAGCTTCTTCGGCAGTCCCGGAGCTTTTTTGGTGAATTTTCTCCAAACCCTACCAGACAAAGAAAACA
>Marker280346	Chr2	1025772478
TATCACCATATGACTCTTGTTTATCTTTCGATGCTTCGTGCTCCGAGCTCAGAATGATTCTGCTAGAATGTCAAGGCAACCGAGTGTTATCTACTAACATG[A]GTCTGACCAGTTCCGTCACACACCTCACGTCTTGTTTGTACTCATGTGGACATAACACACTCCGGATTGCTACGTGTTATAGACGGTTGCAACACTGGAA
>Marker285537	Chr2	1125790685
AGCGAAGAAGGTGCTTAGATTTTATTGTAATTCTTAATCATAGAAGTTACTTTGTATTTTTTTGGATTTTAGATCTAAATTAGTGTACCTGTAATTGTTAT[G]GAGTATAAATAAAATTATAGATATTTCAAAAAATAAACCTAGGACTGAGATATGGGGCCCGGGGTGGCCGCAGCCGGGACAAGCCTATGGACACTGTGCT
>Marker229687	Chr2	69982614
GATGGCCAGCAGTGCTGCTTCGCACGCCTCGTTGCGAAGCTCTACTCCAGCACCGACCAGGCCACCCCTCCACCCCTCCTGTTATTCTCCGCCAACTGCAG[T]CCCTAGGCCGCACCGAACCAGTAAACCCTCATACGTCGTACTCCTCTCCGGCTGTGACTCCACTAGGCCTGGGCATAAAAACCTATGAAACAAAGACCGA
>Marker272129	Chr2	860559365
TGATGAACTTGAACTCTTTGCATGGGTGAGCCCTGGGGGGTCTTATAGGCCGACCCCCAGGGGTACAATGGTAATACGGCCGGGTTATGGGACCCGGATGT[G]CAGCGTCAGGGGTCACCGGGTTCTCCGCGGGCTGCTGGGGCCCACCTCTAGTGGGCCCCACCGACTGCCGAGAATCCGGATGACAGGTAGGGCCCGCAGC
>Marker247350	Chr2	357543069
TTTGCGGCTCACCATACTATAGAGAGATATTAATAGAACAATTTTACTCATATCATATCTAGAGTTTTATTCACTCACCATGGAATGTTCTCTTCTCCCGT[C]CAGATTGCCATAAGTACCTTGTCAATAAAGGTTCATTACTAGGGGCTATCTTCATCCTTGGTATATATATGTTGAAAAGACCGAACACCTATATGGAGTG
>Marker227030	Chr2	10688589
GCCGGGGCTTGGGTAACTGAGCTGCCCTCCATCCTGTGGGGTCTGAGGACAACTCTGAATCGGTCGACTGGCCGTACCCCTTTCTTCCTGGTCTATGGGGC[T]CGAAGCTGTATTGTCGAGCGACTTATTACACAACGCCCCCAGAGTAGAACTCTTCTCCGAAGCTGAGGCAGAGCAAGCTCGTCAAGATGCAGTCGACCAT
>Marker284845	Chr2	1115721183
TGATGGTGGCGCTGTGGTAAATCGTATGCCCTATTCGGTCTTCAAGAAGTAGGGGTTACATGACGATGCATTCATGAAGAGGAATATGGTACTTAACGGAG[T]TTGAGGGTAAAGAAAAGACAAAGGCCAAAGGTGTGATGTGCATGGAACTCACTCTAGGAAGCAATACTTTGGCCAGCACATTCTTCATCGCCGAGGTGGA
>Marker239636	Chr2	246002640
GATGACATTCGTCTACGGAAGATAGTCATTTCTCGAGTTCCCAACCGCTCATGGGAATACAAGATCTATTTTGTTGTTGCTATCTTCGACAAGCTTGTTGC[T]TGTCTCTGCTTCCACGGATGGATGGATATTGCTCAAAAATCAATTTCTGGACATGAATGAGTACTGTGATGCAATTCAATACGAGCGTCTTGTGTTGTCT
>Marker284066	Chr2	1096394127
TGGGGGGGGGGGAGCAAACATGAGCTAGAAGGATAAGAACCATTGGGGAAGAAGACCCCCTTTAATAGGACCTCCCGAATCCGCTTGGGAGGTAGATCCAG[A]AAAAATAGAGCAAATACGAGGAACCTCGGTGCGGTAGTGTCGCCGGAGTGGTACTACCGCTCATCCTAGCTGCACGACCGCAGGAGATACAAAACATAGG
>Marker250888	Chr2	415323557
GCACGTAACCATTAGGAGCAAAAGTGCATGAATAATATGATGGAACAATGGCTATATTCATGGTACTAAGCATATGGTGAAAGGAGGTAAAACAAGCATGC[A]TTCACAAGAATGATGTCATAATCTCCAAATAAATGCGAGAATGCTATGGGGGCAAACTCATTCGCAAGACTAAAATCGTGGTTGCGCTCAATACATGGTA
>Marker276346	Chr2	943735212
ACGGTACTGTTTCTCCTGCTTTTCACTCGGATCGCTGCATCAAAAATAGATATACAATACACAAACATGCATTTGAAGTCTCAAAGTCTAGCAACAAACTC[T]GCATAACCATTATATAAATAGTTCGCACAAGATTCATTTGAAATTACAAAGTAGCTCTTTGATACAAGTGCCTACTTACTAAACAATAAAGTGGTCAATG
>Marker280872	Chr2	1038141026
GCGACGCGGTGAACAAAGTAAGGTGCAACTGCTCGGATGGATACCAAGGCAACCCTTACATCGTTGACGGATGCCAAGGTACCACCGCTCTCCCAACTTTT[C]TCTCTGTTCATCATCCTTTACAATTTTGTTAAATCTTCTTACAGTCTTGCTAAATCTCAGTAGTCGACTGTCTGTCGATGCTATATCCGTGAGATTTTAC
>Marker245152	Chr2	335709278
TTCACAAAGTTTGGCCAGATTCAGAACACAGATTTTGTGTCAGGCATATTTACCAAAATTTAATGAGAAGCACAAAGGAGAAGTACTGAAGCAAGACTTGT[C]GGGCAATTGCAAGATCACCAAATAAAGTGAAGTGGAGAGAAAACTGTGAGAAAATGGATGATCACTGCTCAGTTGCTTTCCACTGGACTGAAAGACTAGA
>Marker281013	Chr2	1040111948
ACCTGCAACATTCCCACTCCGTTTCATCTGTCCAAAAACGTCAAACACCGAGAATACTTCCCCGGATGTTTTCCCCCTTCGCCAGTAGCACCTAGTACTGC[T]GTTAGGGCACACCTAGCACTGTTATATGTCATGTCATGCATCGTTATGCATCTGTTTGTATTGTATTCATTGTTTCTTCCCCCTCTTCTTTCTGGTAGAC
>Marker273956	Chr2	893118348
CTGCCTGGTAAGCGCGCTCAAGCGAGCACACCGCGTCCTTCTCCTCGCAAGCGACGATAATGATGTCGCTGCTTCCTGGCATATTGGGGACGTTCTAGCCG[A]TGGTGAGTCACTGCCATGAACTTGGCCAGGGCTGGGTACCCGAGGATGGCATTTTTGTGGGAAATGAATGTGGCAACATCAAAGTCGATGAGCTTAGTGT
>Marker273396	Chr2	884737058
TTCACTAATTTTCAGTAATTTCATTATATACCGAAATATTTACCTTTCGACCAAAATATTTCAACAATTTTAGAAGTACACAAGAATTCATTAAAATCTTC[A]AAATATTTAGTTGACTTCAAGTGAAGATTTCGCCTTGTTGGTCGAAATACAATTTAAAATAGCTGAAAACTGAATTTTGGTGATTTCGATTGGTGCTGAA
>Marker279165	Chr2	1004921415
TGAAAAATAGCAAATGACGTCAGAAAGGTACACGTTTGTCCGAAGCACAAATGTACATGTTTCAAGTGCCAAAACACATAAGCACCCTAACTATTACAAAG[T]ATTCCCTATTGTTTGTCTGAAGTGGGACTTTCCAGATACACAAGTCCGGAAACTCACTAGAGAAGAAAGTGATGACAGCGAAGCCGATTTGATCCTACAG
>Marker283497	Chr2	1087846530
AAATTAAGCACCTCCAATCTTGTGTTTTTACCAATACCGTCAATTTTCATATCAAAACAAGCATTTCCGTGTCTTTGACAAAACGAGAGAGCAAATTACCG[A]TGCTCTCCACGAAACAAGTTTTCACCTAGTTTTATAGACAAAACATTATACCAAGGTACATGGTTGAATGATACAACGTTGTGAGGATTAAGATATAACA
>Marker269067	Chr2	805098960
TTGGGAGAGAGACATCACTAGTGAACATCATGGGACCCCGGTCCATATTACCACCACTGATCACACCCGCTATTTACTTCCTGTTCTTATTCCCTAGTTGC[T]AGTCATACCTATCATTATTATCTCTTGTGTTTGATCCTTTGTAAACGACAAGGCCGGAGGGATTGACAACCTCTCTGTACTCGTTGGGAGCAAAGTTATT
>Marker237734	Chr2	223360832
GGATTTAACCTAGTCTGAATATTGTCATGATAGTACTTTGTTGTGGTCATGGCCACCTCCTCGTTCAGGTATGCCTCGGCTATGGAGGCTTCAATGCGGGA[C]TTTATTCCTACATTTACCACGAAGATGCTTGAACTCCCGTTCAGGTGCATAATGCGGAACTGCACAGGTCCTCCCATTCTAGCCTCATACGCGGGATGTA
>Marker276969	Chr2	957383614
ACATATACGGGAGTAACAGTTAACCAATGGGAGTCATATGTAGATGCCTATTAAAATCATATATCTGTTCAGATACTGTTGCTTTCGTAGTATATGATTCC[T]CATTAGTTAACTAGTACCTGAGCAGATATCACGCCTGCCTCCTTGGCGGGCACCAGTTTCTCGGCGCTCTCGTCCGGCAGGGCGAGCCGCACCTCCTGCA
>Marker246891	Chr2	353191506
AAAGCCGCACACGCACCAGGGGCTAGTACTTAGCCCCACAAATCAAACTCCTATAGCTAAGTGAAAGCATTAAAGCCACATAGTCTGATTGCCTAGTTCGC[T]TCCGCGGACACCTCCATTATGGACCAAGACGTTGGATAAAGAGTGTTCACGTGCATTACCGAACACCCCTGTAGCATCTACATGGGGGTTGAAGCCGACG
>Marker282222	Chr2	1063248489
TACGCCTCCAAGACGACCTCCGATGAAGAAGTGTTCTATACAGATTATCTTCTTCTCGTCGAGCTAATAACTTTTGATATATAAATCGTACCAATCCAAGG[A]TTGTATGCAAAAGTTGGAGCTGATATATTACGGACCGATCATGAGTAAAAACTGGCCCAGGCATCAGACACCCATGTGGGTGATGTCTGATTAGTTGCGC
>Marker283326	Chr2	1085277019
TCAAGGCAAGATTATAGTATTTGGGGGAGGCAGAGTATTCCGTATCTACTTGACTTGTGTATGTACTGTGTAGTATGTACTGACATTGTTCGTGTTTTGGG[A]TCTCACTTCAGCTGCAAAATCCAAACTGCAAGGTCATGGTGGACAACTGCTATGGCGAATTCGTCGAGACGTCAGAGCCTCCAATGGTGGTAATGTTCAC
>Marker262136	Chr2	685373625
CAACTCTTCCCTGCACCTCTTCTCGATGACACCCCACCAACGCCTTTTTCATTACCTCATGGTGGAATAATGGCACCCTGAGCTTTTTGACGCACGGGCAT[C]GCCTCCTCGACGCCACTGCTGCAGTTGTACTCTTGCAGTAACACCGCAACTCTCCCTCGGCGGCCGTTGCATTCAGCCGGCCCACCACCGTGCCTCCCAT
>Marker230946	Chr2	92210594
ATTTTCTTCCGGTGGCATATAAACAAACAATTTATATCGATGCTATTCGTGGTGATGGCATGTCGATGTTATCTGTGTGTTGTAAAAACTCTAATAATTCC[T]GGTACTTTTTATCGCTGTTGTTAATTATTTGTAGTGTAGAAGAGGGCGGCTCTAGTGCAGTGCAATGCGAGCGCTGGCTGCACCCTCCCGTAGCTTTATA
>Marker281292	Chr2	1045946444
GGACTTGCGCAGATATCACAACTGCCGGGTTAAAACCAGGACGTTCCAGGAGGGGGACTTGGTACTCCGGCTCATCCAGGACCAAACAGATATGCACAAGC[T]TATCCCCACCTTGGGAAGGGCCCTTTGTGGTCAGCAAGAATCTACACAACGGTTCATATTACCTAGTGGACGTTCGAGAGCATAAAGACTCAAGGACATC
>Marker278719	Chr2	993745321
CTATCCTGGCCATGGGTTCTCTAAACACGATGGTACTACAATGGGGAGGAAGCTGAGCCGGCGGTGGGGAAAGAAGTTGAAGAAGAGGTGAGGGAGTCCTG[C]GATTTAGGGGTGCTCGGGTGTCCGGGCTACTGAAGCTGGGCTGAACTGATGGGCCATGAAGATAAAAGCAGAAGGTCATCCCCCGTGTCCGGATATGACT
>Marker281483	Chr2	1049291283
AATCAACTCATAATCATCTTTAGTTAAAAAGATATTAGAGTTTCTGTCTAGGGACTCATCTGTAATGAAACAGAAAAATTCCAGGGGCTAGAATAGAAAAC[T]AGAAAAGCAAACCGGTACGCAGTACGCCAACTGAAGACGAAGACGTACTTTGCCCGAAGGTGCTTTATAAAAAACGATTCGGGAAAAAATAAGAGGCTGA
>Marker249923	Chr2	397734924
GACGATCCCTTGTGCCTTCTGGGGCGTCGAGGGTACCAGGTAGGCAATCCGTATGCAATGACAATAACAAGGCATAGTAGAGGTCCAACATGTCGGTTTCG[A]TTGAAGGAAACATCGACACCAGGAACGGGGGACGAAGAGAACCGTTTTCCTGCTCACTATAGTGAGGCGGACCAAATGGCGAGGTTCTCATCCACCGGTG
>Marker282086	Chr2	1060498893
AAAGTCTTCAAACAGTAACGATCAATTTCATCAACACGTGAGTGGGGTAATGAAAGGGTTGAGGAAATAGAACCAGTAGCTCGGTGAAGACAGTGATTTGG[A]TAGACCAGTTCCAACTGTTGTGAAAGTTGTACATATGGTTGGAGCGGCTTGGTATTTAAACAAAAGGACACACAGTCCCAAGACACACAGTCCTTACCGT
>Marker231617	Chr2	103531305
ACGTGATGAAAGCCGCACCAAAATTGAAGGACGCCGATAACTGGTGAACGTTCGGGCTTTCTGGACTCCGGCCCGAACTAGTCGTTCGGAGCGGGGAGCAG[A]CATGTACCGAACGGAAGTGTTCGGGCAGGTAGTCATAAGGCTCGAATGCCTGCACTAACCCCGATAATCACGTGACGACCCCGGTCCTACCAGACGCTGT
>Marker275607	Chr2	928027228
GTAGTTCCATCATCTCATGATTCTGCTCATGGTTTCCTTTTACTGCCATGAATGTATTTTTAGTACATCAACTGAATTTTAATTCAGTTCACAATGCACAA[C]AATTTTGGTGACTCTTGCCTGTTCAAGCTTTGCATTGTTTGGACGTGTGCCCGTTCGTTCATAGATTCATCCTGGTTCATGGGGTGGAGGCATCTAGCGG
>Marker258026	Chr2	588354177
CCAGAATTCTGTCCACCTACAGTTAAATATGGGCACAGGTTAACAGCAGGGGGCATTAAACTATTATTTGAGCATGAGAAACTAGGAGTCCTTGTGATGAA[C]AAATATGTGCTAATTTCTGAACTTGAACAGAGGGCACGGGAAGTAAAGTACGACATAAGATTTTTTTTCTTAGAGGAGGGAGGTGCCATCGAGTACGATG
>Marker279379	Chr2	1009205961
ACTGGTCTCAACATCATCCATGTCTTCGTCGTCGTCGTCTTCGTCCTTGTCGCGGCCGCGGGGAGGTCTATCTCCTTGCCGCTGCTTGGCCTTGCCACGGC[T]GTCCTCCCCGGCCGGCGAATGTCCGCTTCTTGCCGGATCCTCCATCACCTCCTTGGGCCTTCTCCTTGTCGCGTCGCTCGTACTCAGCCTTCTGCTGCTC
>Marker254523	Chr2	501973207
AACAACTTTGGGGTTTATGGAAGTGGATGCACAATCAGTATTCCCGCTTAGTACAGGTGAAGGCTAGAAAGAGACTGGGAAGCGACCAGCTAGAGAGCAAC[T]AACGGTCGTGAACATGCATTAAAATTAATCAACAATGAATGCAAGCATGAGTAGGATATGAATCACCATGAACATAAATATCGTGGAGGCTATGTTGATT
>Marker233192	Chr2	140907820
TGTGCACGAGAAAGACAAAAATATGCAAATATGCAGCCAGAACAAAAGGAAGCTAGAATAAAGCAAATTGCAGCTAACCATGAATTGAAGCGCAACACGCC[T]ATGCAAAGAGTCAATTGCGATGATTAACCCTGCATATATCGCAACAGGAGAGGAAGTTGGTACATCTATACGACAAGGACTTCGCGGTTAGCACACAAAC
>Marker275987	Chr2	934927824
GACACATAATAAGATGGTGTTTGAGAAGGTCCTTCCGAGGTGGGCATCTGACTCTTTCTTCAATTTTCTAGCCTTTTTACAGCACGGGTACCCGCTCTCGA[G]CGCAGCGTGATCGTGATCACCTCGGCCTCATGCTGGATGCGCTTCTGGCTACGACGTCGACTGTCGACATATTGGGGCCGCTTGGCGGCAGCCACTATGT
>Marker264117	Chr2	722948959
GAAATCTTCAAAGGTATAAAGCCCCGGCTTATGGTTCCTTTGCTGCGAATGTCGGGTTGTTGGGTTGAAGAGGTACCTTCAGTAATTTGGAGCATCAATAC[A]TACTCCTAACAGGTCAATAGGCGATACACCCTTCTTCATGGTCTACGGGGCAGAAGCGGTTCTTCCAAGTGATATCCGTCACGACTCGCCCCGTGTGGCG
>Marker276509	Chr2	947833808
TGAGGCAGCCGCTTCCGATTTGTGGGCAGGGCCATGCCTACGGAGAGGCATGCCATGCAAATGGCTGCCCGCGAGGCGATAGCTCGTCTCCGGGATGCTCT[C]TCCTTCGATGAAGACTCGTCGCTACCGCTACCTCCCATGCCACGTACCTTACACGTGCCACTATGTGTTTGCCTGCGCAAGGGGAGAACGTGACGAAGCC
>Marker279050	Chr2	1003130644
GAAAAAGAACGGACCACCGTAAAGAATTGAAATTGAGTGAATACGAGAGAATGAATCGCCGGGAATAATAAAACACTTGAGGGAATTCGAATGACGAGAAC[T]GAAGAGAACGTGAACTGATTAAAGAATACTTGAACGAAGTACCGGAAGAATATGGAGACGAAAGAAGAGGCATCAACGAAGAATATTTGGAGGACGAAGT
>Marker282567	Chr2	1069899238
GCAACCATGTACTCCCTTGGCTCTAAAGTCAACTATGTAATGATTTGACTCTCAAGTATCTTCGAGTTTACTTGACTCCCAAGTAACATGTGTACTTTCGC[A]TCAGAGTATAAATACTCCACTTCTATCATCAATAAAGACTAATGGATTATCTTTCATTCAACTCTCTTATTTTTTTACTTTCTACTTCAAACAGTATTCA
>Marker279337	Chr2	1008291292
AGCTCCCCATGGCCCTCACCGGCGTACCACGCGACTGGTTTCTCAGCCTTCTAGAGTCGTGTGTGGCCTCCTGGGAGGAGTTGTGCGGTACCTTCACCGCA[G]CACTTCGGGGCGCTGGTGCCCCACGCTGTCATGGCCCTCCTCGGCGGCTCTCAGGCGCCGCCCTCGGATCGCCACGTTAAGCAGTTCTTCCACCAAGTGG
>Marker229886	Chr2	74569491
GCTGTCTGTCAAGTACCATTGATATGCATGTTTCGTTGCAGCTAGTTAGTTACATGCTTACTTGGTACTGTTCTTGTTATGTTCTTGCATGGTACTTATTG[T]TTGATGCTAGTATGCTCTTGCATGGTATTTATTTATGATGCTAGAAGTCATGTATGCCATGAGTAGCGTTATACTGGTGATATTCATGCTCGTCAGTATG
>Marker233019	Chr2	136495290
ACTCACCCAAAACACCGGCCGGCGCACCTCTCGCGTGGCGAGGTGGTACTAAAACCCCAATCGATATGATGTCGTGCTGAGGCGACGCGCGCTGGGCTGGC[A]TTAATAACCACCCGAGGCTTCGGCACGAAGACGACGGGCACTGGGCTGGTCCAATAACCACCCGAGGCTTCGGCGCGGATGTGATGCACGCTCATCCGTT
>Marker239276	Chr2	241930453
GTACTAGGTGATAGGCAATATAACTTGGGAGCCATTGTTGCACGTAGGCGACATCATAATGGTTTGCATGGAGATTTATTTGGTGGGATCTATACCACACG[A]CATAGCCCGCTTTCTTGGTGTGCCTGTGCACGTGAATGATGAACCTTTACCTCCTGCTTATTTAGATTGCCATGCTATGACTAGTCACCGGTTTATAGAG
>Marker263063	Chr2	702086184
TAAAGATATGAAAGTGCACCCGTCCTTTTTCCTCCTAGCTGATGCGTCCTACTCTTTTTGTAGTGAGCATCCATCTTTGTTGTTGCTGCTCTCACTTTTTT[G]AGACCAAAGAAATACTGCCTTCAACTCAAATTTGTGTTCACTAAATGCATGCCATTTTGTTCATTGGTTGCCATGCTTTGGATTACATCGCCTACAGAGG
>Marker264582	Chr2	728176485
GTTATGAGGACAAAATCAGCTTTATGCAAAAATAAACCCCCAAGCCTTCCTTTGTTGTTCTATGCATATACATGTAGGTCTGCTTTATTACTTCTCCTGTG[A]TAACTTGCCAATACATTCAATGTGTTAACCTATACGGTTGCAACGTCTCATGTTGCAGGATTTTTAGATGAGGAGTAAGGTACCGTTAGGGTCGCGAGTC
>Marker280548	Chr2	1029701684
TTATTATAACATGACAGAGGCAGCCCGCCTTCGAGCTACAGCTCAACATGTAGTGGCTGCTGCATCTCAGTATAACCCCAACTACGACTTTATATATCCGT[G]CAGGCCAATACTGGCCATAGACCAACTTAGGCCAAAAGCCTAAGCTTGGCGGAGTACGTGTTTCTCACCGACTTTACATTCATGTTCACACTTATTCTAG
>Marker270018	Chr2	823867341
GCATTGCTCCTCATACCATGTACTTGCTCATTTTCATGTGATTTTCCATCTCCTTGCTCGGAGCTTAGCTTCCGAAACTGTTCCGGGGAATTGCTCCTTAA[G]TATGTGACTCCTCCGATGGTCCAATTAGTTTTTGTTCTAGTGCTTTATGTTTTGCAAATTTTGCTACTTTTGGTGACCATGTATATGAGCTTGCATATTG
>Marker268183	Chr2	790255577
TCATATGTGATTCATGAGCTAGATTCTATACCATTATTATCCTGGAATCAAACACCATGTTATTCTCGTTGTTCAAGCCCCCATTCCAGCTTCTGTCTAGG[A]CATCAAATGATTGTCTACCCATTTGAAATTTTGGTACCATCGTATACTACACTCAACGAATTCACTGAAATACTACTCGTGGGATACCTCGTGTATTTCG
>Marker278307	Chr2	985596792
CACAGGTTTTGTGTTTTCATTAGGGAGTCTAGCCTAGTGCCGAAGTCTTGTGAGCTGCCATATGGGATGCAGTTGCAACTTTTGCTTCGAGTACTAATTAA[G]CATGCCGTCGCAGCTACGAAGGTCTTGTCACCCCAATTGGATTGTCCATGGCGACGGCGAGGCCCAGGAAAAAGTCGTGTTGGAACCAGTTAGGTTTCTA
>Marker270311	Chr2	833149641
TATCGGTAGATGCATAAATGGTAAAGATGAGGCCTGTCACATGTGTGTCCCTGATCTTAGTATTCTCAGGAGTGCTGTACTAGGTGATAGGCAATATAATA[C]TGGGAGCTATTGTTGCATGAAGGCTACACCATAAATGTTTACATGGAGATTAATTTGGTGGGATCTATGCTACCCGCATAGCCCGCTATCTCGGTGTGTC
>Marker277811	Chr2	976024742
AACTATTTGATCCTTTACCCTCCATCATTGCCTCTAAAGCGACAACAAACTTAGCCTTTGTCATAAAATTCACCACAAAACTTATTTGGACAAATTATTAC[A]TCTAGTACTTAACACATTTTACTCATGTCCTATGATCAATAAATTAATCACTTTGGTAACTTAATCGCACCTTATTTGGAGTATTGAACATATGTAGTTG
>Marker239347	Chr2	243345190
TGATACAAGACAAACATCTATGTACCATGGTTAAATTGTGATAGTGATAGAGTTATTATATTACATATGTATCTTAGTTGAGTTGAGACGTGTGTTGCACG[A]TGCACGCTTACTATTAGCACAAATGTTGATATTTGATATGATATTAATTGCATACTAAACATGTTGAGCACTAACCATTTGACCAACCTAGATCGTTGGA
>Marker283796	Chr2	1093019179
GCGCGCTTATAGTCTACTGGACCGGAAATGTGCTCCGGTACGCCATGCGGGCGGCTCGGTGATGACCATATTCTAGATGATGGGGCCTTGTGATGACATCG[C]CATTGTCGAGTTTGTAGGTGTGAAGTTGTGGCTTCGAGATGTTAGATGTATATTTTTGGCAAATCTTTGTTAAATAATTTAATAAAGATGATTGTGTGCA
>Marker238452	Chr2	231249831
GTAGCTCTGGCCTATCTGTCGCTGCGTCGCGTGGAAGGATATCAGAAATTTCACAAAAAGAAGAAAAACATGACTATGTTATAAAATGTAAATATTCGTGC[A]GCCTTGTATGTTGTGCTAAAATAAGCATTGAAGCAAATCCTGCCAAATTAGTACCATTTTCAATCTAATAAACTATTACATTCACTCAGCTTTGAGGCAC
>Marker278096	Chr2	979305545
TGTACCAGTAGCTATGTGTTTGATCTCTCTCTCTCGTGTTCTTGAGATGGCACGATCTTGATGTATCGCGAGCTTTGCTATTATAGTTGGATCTTATGTTG[T]CTTCTCCCCCTCTACTCTCTTGTAATGGATTGAGTTTTCCCTTTGAAGTTATCTTATCGGATTGAGTCTCTAAGGATTTGAGAACGCTTGACGTATGTCT
>Marker264257	Chr2	724768010
ACAAAGTTTAATTTTATTAAAATGTTGACCATCTCCTTTATCCTTGCTTCAAAACTTTTTGAAGCTTGTACACTCATTAGGTGTTGTAAGTATCTATAAAG[A]CTTTTTGGTTGTATCATTCATAAATCCTTTCAATTTAGGAAACTAGTTAAGTCATCCATTTCATTTACTTCATATCTTCTGAAGAATAAATCAAGTTCCA
>Marker270503	Chr2	836423873
GCTAGGAAACTTAACCATCTTTGATCAATGAGCTAGTCTAGTAGAGGCAAACTAGGGGCACTCTGTTTTGTCTATGTATTCACACATGTACTAAGTTTCCG[A]GTTAATACAATTCTAGCATGAATAATAAACATTTATCATGATATAAGGAAATAAATAACAATTTTATTATTGCCTCTAGGGCATATTTCCTTCAGTCTCC
>Marker271998	Chr2	858889543
AAGGGACTAAAAAGAACACAACACAAGTTGATTTTTCATCACGTGAAGGTGAACCAAGTATTGAAGCTACATCTGATGATGACTTTCAAAGAATGGATTTC[T]GAAGATTTTGAAGTGCTAGAAGCCAAAGAAAGAGCAGTTCAACCTGTGGCACCTGAAGCTCTTTGCCCATTGGCCATCACAGGTTCTGTTAGTGGAAGTA
>Marker271633	Chr2	854647947
GTATTTATTCTTCATACACAACCAAGGAGCTTGGTTATATACGCATAGAAGCACCGGCCATGTGTTGTGATTGGTGCTCATATCGCCAAAAGGATTCATCC[T]TGTCAGTACACTCCTCGAGCCTTATAGTTCTAGGATCCTTGGCAAATTTTCCAAACTTGTTGTCGATTAATTCCCACTGAGCCCCATCTTTCGGGTGCCT
>Marker273368	Chr2	884240656
CCTAGTTCTTCCTCATGACCCCATTAATCAATGTAGCTCTAGTTTTCTTGTCTCCCCACCGTAGCAGTAATTCCGCTTCGTTAGTATGCTCTTATTTCTCC[T]CAATAGTACTAGTTTAGATTACATCTGCCAGAGCCTTCATCGCGTCTGTTGAATATAAACTGAATATTTCTGAATTTCCAGCATGGTATAGATCCATATT
>Marker281379	Chr2	1047179839
TATGTGACAAAAACTAAGAATATCACTAACAAGTCCGGGAAATACAATTCATCATTCGCTATTAGAAGAATCCATTCATATAGTACATGTACTGGGATAAA[G]AGCATGAACTATGTGATCTCCATCGATGCATTATCTATCACATTACGTGATAAACCCTCTGTGAAGGGATCTGCCAGGTTTTTCGTCGTTTCGATATAAT
>Marker233524	Chr2	147550647
GGCATGCTTGTTATTTACTTTTGATATGAGCCCTTTTGGCGATGTCGCTCAGACATCCGACTGTGGCATCCTTGTTATTTACTTTCATTATAAGCCCTTTT[C]CGAGATGTCGCTTAGACATCCGACTGTGGCAAGTACTGTCATTTACGTTTCAATATAAGCCCTTTATGTGGTGTCGCCCTGACGCCCGACTGCGGCATGT
>Marker231416	Chr2	99863653
TGATACCCCGCGCGATAAAGCTTGGACTGTTACGAGAGGGTACTTATGCTCCCACTCGACGCTTGCAAGAACTCTATCCAGTTTCTCAAACGTCGGGTTTG[A]GCAGGGTATTGGCCCAAGTGAATTTTCTACCCGAAAGCTCTATCTCTCTCAGATCCAAGCTTTCAATAATGATGTTAAACATGAACGACCATCTGCCGTC
>Marker254887	Chr2	507796611
TAGGAGGGAAACTCGCGGCAGCACCGAGCTTGAGCGCCCCGCCCTTGCCTTGTTGTTCCTCTGGAGGAGGAGCTGAAGGACCAGTCCCAGGAGCACCGCCG[A]CCGTCCCCCAACCTCCGCGGCAGCCGCTCCAGCTCCACCTTAACCTGGTACCCCTCTTGATTGAACCAAACCTCGACCGACCCATTCAGTTTAGCCGGCG
>Marker239339	Chr2	243271262
TAAGCCCTTGTCGCGTGTCAGGACGGAGCGCCCGCCGACCTCGCCCGGGCGCGCCTCGCGAGTACCTGCTGTGAGCGCAAGAGTGGTTGGCGGTCCGGCTG[A]CGGACCAGACAGAACGTGTGCCCATGCCTCGGCCCCTGCTCGCGAGGAGTGACAGGGCGGGGTTGCGGACGTGGGCCGGCTCGGCCGAGCAAGACGAAAA
>Marker280568	Chr2	1029853703
GGTTTATATAGACACGGATAGGGTTAGGGTTACCAAACATAGATTAGAATAAGGAAATGAGATCACGCGCTTTCTTGACTTGGAGGATACTCCACGGCTTG[C]ATAGAATTCCTGCCATAGTACGGCTCCACCAGTACAGCCCGTATACAATGGGTCGTCGCCCCGAGGACCCCTTAGTCCATAACTCCATCAGTAGGCCCCG
>Marker283637	Chr2	1091417159
TTAATACTTAATACTGCATGCTAAAAATTACTAATTATGTCAGGTGCTCGAAATGGTGTTCCCATAGGTCCTCAGGTACTACCAACTTATCACATACACAA[G]ACTAATCTTCCTCAAGTTTTCTCCCAACTTTCTTTTCTGGATCAAGTAAATGACCTGCATGTAGGCTGCTTCGCCTTGGCTCTATGTCTACCCTCAAGGC
>Marker264538	Chr2	727847137
AATCGGCTTTAGCAGTTAGTTCGACGCTTCTTCATCATCATGGCACCCAAGAAGAAGACGACGGTGGCGGTTGGCCAGTCGGAAGCCGGACAGCCCGTCCC[T]AACGCGGGCTAGCAGCGGACCGGTCGCGGAAAGGACCCGAGGTGCTGCTCGCGAACACCAACACCGTCCCATCAGCCGGAGTTTGGGAGGTGGCCATGTT
>Marker273834	Chr2	892126920
GTGCACAGGAAGAGTAATTGAATGTACTAACATTGTTGACAAATTTATTACGTAATAAAAAAGGATGTCATCATATAATTCACATATAAGATGACTGGTTA[T]ACCAGGATGACATTACAAAATTCGCATATATGATGCCTGGCTAAACAAGATGGAATTGCATGATTCACATATATGATATAGAAACTAAACAGATAGCATT
>Marker238096	Chr2	227816308
CCTAGTACGTCTCCTTGGGGCTGTGGTGTCTTATTTGTCAAGAAGAAAGATGGCACGGAGCGTCTCTGTGTTGATTACCGGCCATTGAACAAGAAGACGGT[C]TAAGAACAAGTATCCGCTCCCCAACATCAACGAACTCTTCGAGCAACTCAAAGGAGCTAAAGTGTTCTCTAAGCTTGACCTCCGAATGGGCCATCATCAA
>Marker251292	Chr2	423780237
CGAAACCCCTTTCGGAAAATGACAGTCACGGTACACACGCTGGTAGTGTATTAGAACAATGTGTCAAGTTTTCTACAACCGGATATTAACAAGCTCCCATC[A]TGCCACATAACCGCGGGCACGACTTTCGAAAGTTCATAACCCTGCGGGGGTGTTCCAACTTGGCCCATGACAAGCCCACGATCCGCGGAGTCGCAACTCC
>Marker276893	Chr2	956047410
CCTTTCAGCCCCCACATCGGAATCACTTGCGGGTACTCAATGAGCCGACCCGACTTTGGTCACATCATGTATCATGTAAAGTATGTATATAGTTTATACCC[T]GTGATCACCACCCTAAGTGATCACGGCCCGATAGTATATCATGGCAGATGGACAAGAATGTAGGGCCACTGATGGAATACTAACATCATATACTTTGCAT
>Marker276286	Chr2	941867116
CCTTCTTGCTAGAGAAACCAGGCAAGCCCCTCCCTTGACCACCAGATATCGCCCATTCTCTTCTCTCTTATTCTTGCATTAGAATTGCTACTGTTTACGAC[T]TCGATAGTTCCTATTCTGTTGCATAGCCTGTCATTGTTTCCACAACTGTTGATACATGTACCTGCTATCCTAATGCTTAGTATAGGATGCTAGTATTTCA
>Marker279696	Chr2	1014125096
ACCCCGCCATTGTGTTTTACTTTAGAAAACAACAAGGTAAAAAAACTCAATGTCATTTGATCGAATGCGTGTCAGGTGTGGTGTTGCCACGGATGGTTTCA[T]TAGGGGGGAGGAGGGCACCTACCTGCGGACGAAGCCTGGGTGAACGGAGGCGTAGCTTAAGGTGGACAGACGCGTGGGTGGAGGCTGTGGACGTCTGACA
>Marker277740	Chr2	974945563
ACAGGCAGACGCGACGATGTTCTCTTGGTTTTGTCCCTCTTGATTCTATGTGAACATATATACACTGCGCTAGCTTCAAAAAAATACACTACGCTGCATAA[C]TAGTGTACAAACCAGGTGTTATTTCGGTTGTCATCGAGGCATTGCGTCGGGCTGGGTTCAAGTCCTGGCAATGCAAGTTCACTTTTATAGTTTTTCACTC
>Marker285694	Chr2	1130490973
AGTTGTTGCCATGTATAGGGGCAACTAACAGGGCAATTAGGTCCACAGTTGGAACTGTTATCAGTGTACTCTTTCAAATTGTTGGAGTCACTGGATGGATT[C]GAGTTGTTTCAGGCTCTACATCAATGTTTGGACAGTAATGATCTGGATCACATGGAAGGTGCTATGGATGCTATTTACAAGGTAACTATGCATCACTCCT
>Marker285210	Chr2	1122308555
GCAAATATTTAGTCTGTCGTAACGAAATCGAAGAGATAGACTTACAGTGTAGGTGCTCGTACAGGGTCCCGTTTGATGCGTACTCAAAGACTAACATCCTG[C]GAGAAAGGGTCACTCTCTCGGCAATAGCCCAGAAACTTCGCTATGTTCTCATGATTCAACCGTGCCAGATCAATAACCTACAATGTTCATCCCATTTTAT
>Marker275680	Chr2	929095189
TGGTGCGTGGGCACGGGGTAGAGGGGCGCACCAACCCCTTGTGGGCTGGTGTACTCTACCCCTTTTTGCCCATAAGGCCCAAAACCCTCCCAGGGGCCTCC[T]CGGAACCCCTTCCGGCATTCCGGTATATCCCAAAACCTTTCCAGTGTCCAAATATCATCTTATATATCAATCTTTACCCCCGGGCCATTCCGGGGCTCCT
>Marker245145	Chr2	335662554
TTTTGTCATGATAGAGTGCTATGTTTGGATTGCATCCTGCGTTTGAAATCTGTAGAATCTCTTTGGAAATTTATAGTATGAGATTCCTCTGTTCCCAGCAT[C]TAGCAATGGGTTTGTAACAGTACCTAGCTGAATTTCGGCGTGTTGACTTTTGTTTTTGTTTCAACAAGGTTTGATGAATGTTGAGATATGTATTTAGCAC
>Marker282305	Chr2	1064204722
CAGTCATCCTCCACAGTACAGATGATATCTCCATTCATAGCTCTGAAAGAAATCATGGCGAGATGTGATGGATCGAGCTCGGCCCGGTACTCTTCTCAGAG[T]ATTTCCAAGTGCACGAGGGTCCAAGTGACAGTGGTAAACTCAAAGTCGATGGGCTATTGGAAACTTCTGAAAATCCTCCCTGGAATATGCACCACAATCC
>Marker236031	Chr2	198203401
AGGTATATTAAGGGCATAATTGTGTAAGTGAGGTACATATGCTACCACCTTATGGGGCAGTCTATAGGGGCGCAACTGCTAATCGAGCTCAGGTTCTTCTA[G]GGCTGCTGCATTGTAGTGCGGACCGGACACGTTAAGCCGTGTTTGTGGTCTTGATGACCGAGGAACTGTTCGGCCTAAGTAAGTGTAATGCCCAGGATGG
>Marker234379	Chr2	166618146
GGAACAGCACGCTCGGCGCGCGTACGAACTGTTCGACAAGGAGGGCAACCGGCCTATCGTGATCGAAGAACTTGCGTCGGTACGAGTCTGAACTGTAGTCT[C]GAGCAGTTAATCTATGCATGTTCACTTGACATTTTCACTGATCACTGTCGCGTCTTTGGTCCATCAGGAACTCGGCCTCGGCCCGTCGGTGCCCCTCCAC
>Marker272505	Chr2	870444388
CAAATAAAAACTTAGTGTCGTGGTTCTAAGTCTGAAAGTATGAGTAGGGGGTACGTAAGAGGAGGCAAGGTCCTAGCTATGGTGAGATACTACGCGAGGTG[C]TTCACGAGTTCAGGCCCTTCTCGGAGGAAGTAAAAGCCCTACATCTCGGTGCCCTGAGGCGGTCGACTGGAATGTATATGGGGTGTTTGAGATACAGGGG
>Marker233367	Chr2	144214833
CTCATTCTGTTGCAAATAATCGAGGCAACATGGATCCTTGTGCGGTTCCATTCCAGCCTCCACCGCCCTATACTTCTGGGTGTGCAGGGCATCCAAACCAG[T]ATGCATCCGCCGCCACCACTGCCTCCACCGCCGCCTCCACCACCTGTCGCACCTTTCCATCCTCCTGGACCCCATGGAAATTTTTCTGGGCCCCCAGTAC
>Marker267907	Chr2	785159602
TCTGTAAGATAGGGGCATTCAATGTTGCTCCGACATGATAAATGGATTGATGAACCTCTCTAAGAAAAAAAATGCTCGAGTTGCATTCCTTTGCTCAATAA[G]TAACGATCCCCTAGCTAGTATATTCTAAATGCTAGTAATCTTGCAGAAGAATTCCACATTCTTTTGACTACGCAAGCTTACAATCAGTACATTGAACGTT
>Marker277142	Chr2	963229762
TTGGCAAAGGGAATGGAAGTGTGACATGTTGTACAGGTTCGCTAGCCAACTTCTTAATCTACTTGGTGGTTGGCACGCCTTGCTAGAGGCCGCTACCAACC[T]GTACAGGTCGGAGGTGATCCGAACTGTGACCAAGCCGACTTGAACCTAAGGGGTCGTGGGCTTAAGGGAAGGAACCTGTGAGGTTGGATCCGACTCCACG
>Marker273151	Chr2	881209850
GTGGAGACGGTGTGCATGTGATAGAGACATAAAGAGGTGTGAATGTGCAAATGATTAGGCATGAGTGAGACAAAGACATGGATATTGTGTATACATGAGAG[T]AACGGTCTTCTATTTGTACTTGTGTGTGTGTAGGAGAGAGAGAGAGGGGAGCATCAGTAACACAACACAACCATCTCTCTCGATTCGTCTGTTCCTCGCA
>Marker243012	Chr2	302978081
CTGCCTGAAATCCCCACCAAAGACGACAACCTTTCCCCCAAACGGCAAAGGACATTCCATTATATCCTGCAACGATCTATCAAGCGTCTCAACAGCTTGAC[T]GTTTTGTCATAGCGACTTCGTCCCAAATTATCAAGGATGCCTGTTTAAGCAACTCCGCTGTACCGCTTTGCTTTGTGAAACTACACATGCTGTTGTCAGT
>Marker264629	Chr2	728829087
AAATCATGGACACAACCGTACATATGTTACATTAGTTCAGTATCTTATCTCCCATGTCATGACAGTAGTTTAGCATATCGCCTAGTACTGCAAATACTAGC[T]GAAAAGAGCTCCAAATTTACGAGATAGCAACTACCAAGAATCAAGTTTATGCATCAAGCGCACTAAGCAGCATCTACAACAGGCAATCAAATTTATGCAC
>Marker279315	Chr2	1007988705
TTTGATTCCTTATGATTGTTTTGAGATATAAAGATGGTGATATTAGAGTCGTACTAGTGAGTAATTGTGAATTGATAGAAGTACTTGTGTTATAGTTTGTG[T]ATTCCCGTAGCATGCACGTATGGTGAACCGTTATGTGATGAAGTTGAAGCATGATGTATTTATTGATTATCATCCTTTGTGTGGAGGTCGGGAGCGCGAG
>Marker279640	Chr2	1012756853
CCAGTGGCCAGGAGGCGGCCCGCCTATTAGCTTTGCAGGGATGCGACTTCCACTAGAGAATGGCAAAAGGTACAACACGGTTTGGCGGTAGACGCGGAGGA[C]GGCGCCATGAAGTCTGGTGGGGGAGGCGACCCTCCTTTTAGGAAGTGCATCACGTCATGCATCAAAATCAAAACACATCTTGATTTTCTAGGAGAAACTT
>Marker285196	Chr2	1121807635
GAAACTGAGAATTTTTGGCAACCATTCAGCCAAAGACGATCCTGCTCCGAAAAGGAAAAACTGTACAGGTTTACAAATAATGTACATCAACAATCTCTCTT[C]TTTTCTCCCTTTTTCGGTAGGAGGAACCGAGACGGATTTTTCGCTTCCACAAAAAAATTCCTGTCTACGGGGGCTTATTCACCCTTCAATGTATATGGCA
>Marker275417	Chr2	924328913
AAACCAATCGCGGTATCATCTCCACCACGCGCTCCCTCATCTGCCGCACCCGCGCCTCTGGGATGGCCGCCAGCACGCCGCGCACGGTCACGTTACCGGCA[G]CGCAGCTCGTCGCGGTCAATGAAGACAGACCACTCCCCTTCTTGGCCGTCTTCAGCCGGTAGATACCAGTGGTACTGAAGGTACGCGGTCCGCCGCCAGA
>Marker228730	Chr2	42811418
TAAAGTTTGTGATTCCCGTAGCATGCACATATGGTGAACCTTTATGTGGTGAAGTTGGAGCATGATTTATTAATTGATTGTCATCCTTTGTGTGGAAGTCG[A]GGATCGCGCGATGGTTAACTCCTACCAACCCTTCCCCTAGGAGCATGTGTTTAGTACTTTGTTTTGATGACTTGTAGATTTTGGCAATTAGTATGTGAGT
>Marker281886	Chr2	1058065959
ACCATAGTTTTGATCGTACGCTTACTCCAAATTTTTATGTTATATCTAATTTAGTATTGTACATAGTTATTGATAGGGTTTTACTATGCATTGTTTGACTG[A]GAGACAAAATTTTGTATGCCTGTTTTTTGAAATCTGAGTGAGTAGTGAACTGCACGGAACATATAGCCAACGGCTAGGGTTGTCGAAAACTGAAACCTTT
>Marker247448	Chr2	358391376
CGTGCGCAGGCCCTAAACACTGGCAGCGCGCATGGAGGGACAAGGGCGGAGCACCCGGAGGGACACGAGAGCAGAGCGCGCCGCAGCCGCCTCAATCGCAC[A]GCAACCACACGCATAGAGCACTTGAACACGCAGGAAATGGTCACCTACAAGTTGTATATTATGTACCATACTTTGCCATCAAATATAACCAAACAAAATG
>Marker266648	Chr2	763524826
AAGGGTGAATGCTATGATGATTGTTATGATCCCTTGCATTCGTTTGAAATATCCCTTTTTGATGAAATTGATGCTTGCTATGCTTGTGGCGAAGATGCCAA[G]TATGAATTATGCTTACGGAGATGAACTTGCTATAGTTCCTTAGTACAAACATGAGATAGTTGCTATTTCACCCACACATGATAGTCCTATTATCTTTTGG
>Marker279704	Chr2	1014492286
GTTGGAGTCCACCTCTTCACCGTACTTCATCGGGGCCTTGTTCTTGCAAGGATCCTGGTTCGCCATTGCCGACGAGTTTGCAACAGTTATGGCCTGGAGCT[G]GTTTGTTGGTTCTGGCGATCTCTCTCGATCGGTCCTTTAAAACCATGGGGCTCTCCTTCAAACTTGGGATCGGCTCCCTGAGATTGGCCTGATTGTGATC
>Marker279906	Chr2	1018077107
CGCTTCGGATAACTCTTTGTTGGGCGTTCAAGATAGTACTCCTCGACTGCCAGGACATTAGTCCATCTGTCGTTGAGCAGTTCTTTGGTCAGCTTGAAGCT[A]GCTGCTGCCTCTTTTTAAGGCATCTTTCCGTGGCTATTAGCCTGCGCTTAAAGCGTTCTTGTTCAAGGGGTTCCTCTGGCACGATAAAATCTTCGTCGCC
>Marker281175	Chr2	1043911399
ATTTATGACGACAATATAGCATGAATAGTACTTGTATCTAGAGATGGACTATTGAGCTGCTCGGCTCGTTAAGCTCGTTAAGATTAACGAGCAGAAAACTC[T]TATTCGGCTCGGTTCGTTTGAAGCTCGTATACAGTATGAGTCTGTAGGTGTGGTTTTTAAAATGAAATATGATGATTTCAAAAAGAAATGCACTATTTTG
>Marker269825	Chr2	820923237
ACAGCAACAGTAGTAACTTTACAAGATCAATATGTAGGAAGTTCGTAGGCATTGGATCAAGGATTTGTTGGATGATATTCATCATGTAACAGTTATAACCT[C]AGGGCGATACGACACTAGCTCCGGTTCATAAATATAATGTAGGCATGCATTCCGTAAATAGTCATACATACGTGCTTATGGAAAGTACTTGTATGACATC
>Marker278398	Chr2	987537154
TACTCACCCACACCCCCTGTTATTCTACGGCGACGGCAGCCTCACATCGCAGCGAACCAGTGAACCCTCGTACTCCTCTATGCGTGGGCATCCACTGGCGC[T]GTCTTCCCCTGCTCCGCATCGTCCCCTTCCTAGGCCTCGGCGTCGTCCACCGCCCTGGTGCTCTCGACGTGGCGTGGTCAGTGTAGTCAAGGAATGGCTT
>Marker243079	Chr2	303315745
CAGCTGTAAAAGTTCTTCAACAAATGGTCTTAGGTACACATCAATGTCGTTGTCGGGTTGCTTAGGGCCTTGGATGAGTATTGGCATCATAATGAACTTCC[T]GCTTCATGCACAGCCAAGGAGGAAGGTTATAGATACATAGAGTCACAGGCCAGGTGTTGTGATTGCTGCTCTGCTCCCCAAAAGGATTAATGCCATCCGC
>Marker243446	Chr2	310914527
AAAGTTTTGCAATGTATAGACTCGACTTCAGCCAAGGAGTGTGGAAGGGGGATTCCAACAGGCAGTCGGCTCTGCTACCAACTTGTGACGCCCCCAATTAG[T]ACCGTACACTAATCATGCACGCAAATGTGTACGACCAAGATCAGGGACTCACTGGTAGATATCACAACACAACTTTAAAGTAAAATAAGTCATACAAGCT
>Marker227400	Chr2	17219899
TACACCACCCATCATGTCACCACATGATCGAGGTGGTTCAACCATTATCATTCGGGGCTCACCCGAAGCATGCTTGCATGAAATATAACCATACACAAATG[A]CTTATATGACCATGCTATGAAAAGAACTACTCGAGCAAACATGCAACACACTCATCATATCAAAGGTTCAAACATGCTTGCCTGGTTCGGAGTAGTCAGA
>Marker226902	Chr2	8664128
GAACCAATAAAAAATTTGCCATGTCTTTCCCTAAAAATAGGACAAAAAAGAATGCTTAATGCCAAAATTCTCACCGAAACGGAAATGAATCAACATTCCGG[C]GAAAATATTCGCAACTATCGCATTTCAAATACCGGTACACCTCCAAACACAAACACATATGCAACACAACAAACATATGCAACACCACGAACATACATAG
>Marker272530	Chr2	871093525
TTCGAGACGATGTATTCGAGATTATATATATTATTCGATAATATTCGAGACGATGTATTCGAGATTATATTCGATGATGCATATTATGTACTATGATTCAG[A,C]TTTTTCTTATTGGTTGCATGCATGCATTCTAATTTGAATACTAAATTGTTTTATATTTCTTCTGGATTAGTTAAATGAAAACTATGGACAATACCGGCAG
>Marker234131	Chr2	161084457
TGTGTACTAAGAGGTCCTTCTCCGTGCGCAATCAAGTTTTTATTTTGAAAAGCTTTGGAGTTTGGGTTTTGCTGTTTTTGCAAGTCTTGGTTTATTTTTGC[T]CGCTTAGTTCTTCTCATGATTCCTGCATTAATACCCTAGAGTGAGAAATGACTTGTCCCTGGACACGTTCCATGCCATGTCCGCCAGAGAAAAATTATGG
>Marker244474	Chr2	325467183
ACACTGCCACAACCCCTAAATGACAGGAGGCATCGAGAACAATGTTCTCGTCACAAAGATATCGGAACAATCCAAACAATACCCGCGTGATCCTAAAAAAA[G]TTGGTGAAATTTTGAGAGTAGAGGAGATAAAAATACGTCAGGAGTCCTCACCAAAGCGATGAAGAGGATGAGTACAAAGAAATCCTACTCTCCGGTATAT
>Marker276103	Chr2	937204183
TAAACTGTGGGAGAACAGCTGGTTTTTCCTTGCGGGGGCGACCTCCGAAGGCTCGGCCTCGTCCTCGGTGCCCGGTCACGCAGCCGCTGCGGCCCCATACG[A]TGTACTTGAGAGCCTGAACCGCGCCCTCCTGGCTCCCGACGACGGTAATGGCGCCGCTGCTGCAAGCATCTTGACAACATTGTAGCCAGGGTGGGTCGCC
>Marker229547	Chr2	67016918
TTTGATTCCAATATGTCATAAACTTTGTCATGCTAGAAAATATAAGGTACTACCTTCTCAACACCAACACACCATTTTTTAAATCATTTTTCTGACCCGCC[T]GACCATTTTTTGTGACACCAAACATTTTTAGTGACACTACAAATCATCTCAGAAAATGGACGTGTGTAGTGACACCGAACATTTCAAGTGACACTACGAA
>Marker228767	Chr2	44495186
ACTGGGTTGTGAGCAATCTTGATGGCACGCTCATTGTCACAGAAGAGAGTCACATTCTTCACGTTGACGCCAAAGTCCTTGAAAGTTTGCTTCATCCACAG[A]CAATTGAGCACATCTAGAGCCAGCAGCGATGTACTCAGCTTCAGCAGTAGACAGTGATACGTAGCCCTGTTTCTTCGAAGACCAATAGACCAAAGATCTT
>Marker242119	Chr2	286694393
ACAAACTTGGCAAACACATTGCCAACCTTATCGTTCCGAAGATAATAAATATCATCAATTAAAATAGGGTTGGATACGGTACCATTAGTGCATTAAGAAGC[A]AAGATGACCCATCTCATGACATAGGTAGCAACATCTACTCTTCACTCTCTTCTCACTTGATTTCTCAACTTGAGAAGCATTAACTTGAGTCTTCTTGGGA
>Marker278881	Chr2	1000245205
TTAATTGCGGTTCGACTGACCCTAAATTGAAATCCAAACGGGCCACTGACCTCTAGCAAAGGTGAAATAGTAAAGGAAGGAAACCTTATGCATTTAGTATC[T]ATGAAGAAGATGCAGTAAGAAGCGCTCAACTAGTTTCTTTCATGGGATGAATACGGTGTGAGCAGAGACGTAAGGTTTGCACGAATAAGGGAAGAGGAGT
>Marker234510	Chr2	168535864
CATGGCCTCAAGCCATTTTGCAGAATCTGGGCTCATCATCGCTTCCTCATAGTTCATAGGTTCATCATAGTCTAGTAACATGACTTCCAGAACTGGGTTGC[T]TGTACCACTCTGGTGTGGAACGTACTCTGGTTAACCTACGAGGTTCATTAGTAACTTGATCCGAAGTTTCATGATCATCATCATTAGCTTCCTCGCTAAC
>Marker281798	Chr2	1057418284
TGATGCATCAAGATTGTGCATCTCAAGAACACGAGGGAGAGAGAGAGAGAGAGAGAGAGAGAGAGAGAGATTACACACATAGCTACTGGTACAAACCCTCA[G]GCCCCAAGGGTGGACTACTCCCTCCTCATCATGGTGGCCGCTGGGATGATGAAGATGACCACCGGTGTTGATTTCCCCCTCTGGCGGAGTGCCAGAAAGG
>Marker227843	Chr2	26733976
GCCATCCTAGGCAATCCTCAATGTACAATTGTTTGCTAAACCCTTCGAAACTGACCAGTGGGCCCGGGTGTCCAATCTGGCAGTTGATCTTTTACCGACTG[A]CCAGAGCGCCCTTGGGCTCAACTGACCCCTTTTTCGAGAGTGCCCTCGGAAAAGAATGGCGTAATAATAGTTTCGGTACCCAGATGACCGCTTTTCCAAG
>Marker284276	Chr2	1102613582
ATCGGGCGTTGGGGTCCACTCAGCTATGAATTCTGCCAAAGCTCGACTCTGTATGGTTGAGGTACTTTCAAACTTGAGTCCAAAGCTCGACAGCTCCAGTG[T]CCCACTCAACGATCCTGCCTGTTGCTTCCGGATTGTGTAATATCCTTTTCAGCGGAAAGCGAGTGACCACTGTTATCTCATGTGCCTGGAAGTAATGGCG
>Marker261622	Chr2	677372680
ACATTCTTCTGGTCTTCCATTTCTACTGCTGCCATCTGCTCGTCAGCAATTTTCGAGCCTTTCTGGAAGCACTCTTCTGCTTTCTGCCGATCTCCAGTGAC[T]GGTGATCACACCTTTGGGTCCTGGCATCTTCAATTTGAGGTACACATAACATGGTCGAGCCATGAAACGGGCATAGGCGGGCTTGCCCAAAATCGCATGG
>Marker228125	Chr2	30866500
GCGTGCTCATGTACCGGCGTAGGAGCTGCGGATGATTCCAATCACTTGGCCGTTTGCGACTTGGGGGCTTGATATGGTTGGACCTTTTAAAAGATTCCAAG[C]ATAAGAAAACCCACCTGTTGGTAGCAGTGGACAAATTTACAAAGTGGGTCGAAGCAGAGCCTGCCAGTAAGTGTGATGCGGCAACAGCGGTTCAGTTCAT
>Marker231002	Chr2	93421895
CGCCATTGGGATAACCGGGCCCCTCCTGGGCGGATCATATCCAATAGTCATATCCCCAACAGGTTGTAATCTTTGGATTGTACTATGTGGCATGGAGTTTG[C]TCAATGTCAACTGCTCCCTGCGTAGAAAGACTTAAGTAGTATTTTGTTATGTTGCCTCTTCCATAACAATGAGATTGATTAGCTGGCTGAATCCGTCCCA
>Marker230539	Chr2	88184708
TTTAGTGTTATTTGTGATTCACATGCTACAGAAGTGGTGGCTCGCCGTTATTTTTGCCCAAGTTGGTGGTTCAGGAGTACCCTAGCCTCAAATCTGGTGGT[A]TTTGGGCAATTAACTCCCTCGCAAACAAATAACACTCGACATCCAATATCTCAAGCCATTGCATTGACTTCTAAGCCCATCTAGCATACTAGTTTGCACA
>Marker234029	Chr2	159649951
CCGGTTTCATCCCGATTGTTCAGAATTTCATATAATGGAGCGTCGCTGACGACTGAAATTGAATGATATGAGAAGTAGTGTGCAACTTTCTTGGCGATCAA[G]GTAGATCCCATCACTACAAAAAAAATACACTTCCGTGATGATACGTGTTTGTCGTAGTAGGTCACGTTTTCTGTCATGCATGTACATCCATGAAAAATTT
>Marker275134	Chr2	919641023
GATGCCGTGTCCCAAGGACATAAAAGGTATAAGAAGTTTCCTTGGTCATGCCGGGTTTTATAGGAGGTTCATTAAGGACTTCTCCAAAATCTCTAGGCCTC[T]TGACTAATCTCTTACAAAAAGATGTTCCTTTTGTCTTTGATGATGATTGTGTAGAAGCATTTGAAGTACTGAAGAAAGCATTGATCTCTGCACCTATTGT
>Marker243710	Chr2	315305166
TCCTTGAAAACCGAAGCTTGAGCCGCCGCCTCCAAAACCAGGCCCATGAAAGCCGGGCCCTGACCCGCCAGACTGGCCATTGTTATTCTAGGAAGAGCCAG[A]AATTTTTATATTCTTTCACAATAAAGCAGTCCTTCCATGGATGATTAGATGGCATCTCCTTCGTACCGTGCTTCGGGCAAGGCTGATTCAGCATTGCCTC
>Marker245075	Chr2	334394929
CTCCTTGTAGCTTCTTGGTACCTTGTTTGAGGAGTTGTAGCTTCTTGAATAAGTCACGGTTGTAGTGGGTAGGCACAAATCGTGCTCTCATGACTTCCTTC[T]ATTTGAGCCCAAGTGGTGATAGGAGGTTCGCCTTTTGCTTCTCTTCTCTCAATGACTTGCTCCCACCAAATGAGAACATAGTCTTGGAACTCAAGTGATG
>Marker233615	Chr2	150599273
TGGCTTGCCAATCATCGGGCAAGTCAACCAAAGTCCATACTTTGTTATCATACATGGATCCTATCTCGGATTTCATGGCTTCAAGCCATTTGTTGGAATTC[T]GGGCCCGCCATCGCTTCTTCATAGTTCGAAGGTTCACCGTTGTCTAACAACATGATTTCCAGGACAGGGTTGTCGTACCAATCTGGTGTGGAACGTGTCC
>Marker279122	Chr2	1003790130
CCCGAGAATCGCCAAGATTGGCCAGGTACAGTGTTTTTCTCCATATGATACCAACCAGACAGCAAGATCCGATGGCAGCAATTGAAGGTTTTATCAAGTGC[T]GTCCTGCGCACGAGCGACAGGAAGCCTTCCTCTGTAGCAGAAAAGGCATTTCGAACAACATTCTCAGATACTGCTCCGCTTTCCTGGGCAAAACCTGTAA
>Marker277986	Chr2	978421198
TGCAGCCCGACGAGATGGCTGTACCTGAGCACCATGCACACATCACCCCAGCCATCATGTACAGTGTCACTTGTCCCTGGGAACTATTCATGAAGTGACCC[T]AGGAGACAAGTGTGACACCCCCACCATGCCTCTAGCTAGCTAGCTATCATGCCACTACCTATCTTACTCCCTAAGCTACCTCACACTATAAAAGGGGGCC
>Marker260963	Chr2	665757025
GTGGTCTATGGACCATTAACACATAACAAGCTCTTGCAGGTCCAGAGTCTTCCCTGTTCTAGTGTCACAGTGACTGTTTGTAGGAGGGATCAGATCGTCAG[A]GTGTATGTTTGGTGGTACAACTGTACAAGGAAACAACTCGGCAGGATGCTATGTTGATGTGATCGACCAAGAGTCGGTATGTATATGTTCTGTCAAATAG
>Marker230653	Chr2	88847212
CATTGGACAGAGATTTAAGCAAGTAGCACATTGCCTTGTCCACCTGGGATAATGATTTTGCCTTGTCCATCCGAGAGGCCCTTGAGTTTGCTGGAATGTCC[A,G]ATTAACTTCCGTTCCGGCAAATTCGGGTACTCCATATGTCCTATTTTCAGCAAAGGTCATGCTGAAATTTTCCGTGAATTTTAGCATGACTTTGCTAAAA
>Marker280167	Chr2	1021070497
CCAAACGCAGCAAAACTTTTTGGAGAATTTTTCTAGACCAGAAGACATGGGATGGGCCAAAGAAGTACCAGAGGGGAGGCCCGAGGTGGGCACAACCCATC[T]AGGGCGCGCCGAGGAGCCCAAGCGCGTCCAGGGGGTTGTGCCTCCCTCGGTAACCTGCCACACCGCCTCTTCGCCCTATAAATCACCAAATATTCCAGAA
>Marker228049	Chr2	29647635
AAAGGGCACTTGGAACGACACGGCTATAACATTTAATGCCGGTGATGTACCAAGGTATATGACAGTCCGGGCGCCAGCCGCATTAGTCCTCAGTCCCACTG[A]TGGATGGGTTTCGACTTACTAAGGTCCTCATGGAAGGCAGCAGCGGACTAAACCTCATTTATGAGGACACACTCCACAAAATGGAAATAGACAGGAGCCG
>Marker244641	Chr2	328469027
ACCTTAGACAGACCTCTTCATGAACCACAATGACTCTTCAACACTCGAGCCAACACTTATTTGTCTAGAGAGTGCACAGCTCTCAAGAGTAATAGGTACAA[G]AAACTCTAAAGTCAGAACTACTGTGATGGTCAACCACTGTCTAAGTTTTGGCTCTTGATTTTTCTCTCGGTGGATCTTAAACTTCAAACACTCGGAGAGG
>Marker238091	Chr2	227750636
ACTCCACTTTGGACTTTCCAAAAGCCTCGTGAGCATTCCCCTTTGGCCCAAATAAAGTGTTCTCGTACCCAAACATTTCGGGAAACATCTGGAACCCCTTC[T]CGGTGAATTCCAGAACCTTTCCGGAGATCAAACACTATTATGCCATATATTAATCTTTACCTCTGGACCATTCTAGAGTTCCTCGTCATGTCCGTGATCT
>Marker234922	Chr2	174338091
CTGAGATATGGAGATCTGAGTTGGTTGCTGAACCCCTAGACACAACCCTTGCAACAACATGGTTCTCCCTTCATGCTGAAACGTCAGAGTCTTGAGCACCT[C]AGTCCACCATCATCGGCCCACACTCCTCGAGCCAATCCATTCCTAGGACCATGTCATAGCAGCCCAAGGATAGTACTCGCAGGTCTGTTGAGAACACCTT
>Marker245383	Chr2	340844458
CCACCACCAATACCCCAGCCTACCTTGCGTACCCCATATACTTCATGGAGTACTTGGACAAGTTAGTTGTCATCTTTATTTGGCGACTTACTTGTCTACCC[T]GAAGACGGAAGAAGAGCCGTTCAGCTGGTTAGAAGACATTTGAAGACCGCCATGTCAAGAAGGAAGAACTACACCAACCACCATCATCAAGAAGTAACTT
>Marker274841	Chr2	910003818
TGCGAGAGTGTGCTTGGTACCCTGCTCAACATGCCAGAGAGGACCAAAGATGGGCCGAAAGCAAGGGCAGACTTGAAATCAATGGGCATCAGGAGGGAGCT[A]TTACGATATATATGATGATCATGATGATGATGATGATGATGAGGCGAAGCAGGACACGAAAAGTCATCGCAAAGGCAAAAAGGCCAAGAAGACCGGAAAT
>Marker284566	Chr2	1108977024
GCTCTATTGTCCCCATGCATGATAAGCCACCCGTTGGCATATGTCGCCCCAAAACCCCGACAATAAGTTGAATAAAGTTGTTTCAAACTATGTCTCGTCTT[C]ATTTTATTGACATTCTTTTTATGAATGATAATGATGTACATTGGCGGTTCACGGGTTTTTATGGTCATCCGGCTTGGAGTGATCGTAAGTTATCGTGGGA
>Marker268311	Chr2	793693884
ATCCCCGCCCGAGAAAAGGATTGCCGTGACCGACATAGAATTGGCAAAGGATTTAACGTATGAAGAAAGGTAGTTCTAAATTGTGGATCATATGGAAAGAG[A]TCACCCGTAGTAAAGTACGGAAGTTTTATAAAGTCCAGTGGGAGCATCACACCGAGTTAGAAGCAACCTGGGAACAAGAAGAGTTCCTATAGACATATTA
>Marker262835	Chr2	698110265
ATAATTAACTCGCGGGCGCTCCACGGGCCCGCCCGACTTTCACATCAACTTGCGGGTACCCCTCAAGGTCGACCCGACTTCAACAATGGTCTCAAGTAAAG[T]TCAAGGTATTTGTGTGTCCAAACAACAAGGGGGAAACCCCGAGGAATCACCATCGGTGGATTCCACTCGATGTAATCATCAAGACGATCGTAGGAGGAAT
>Marker230269	Chr2	82470921
TATACTAACTTATACCAAAATAAACTGCAGTACAAAGAGAAGCAAGCAATATTGGAACACTAACAAACAGCAAGTCCATGGTCAGAAATCACATGGAGCTG[A]AACTATGAGACATAAATGTGTGTCTCATAGGCATGTAAGAAAAATAATACATACAAACAAATTACAGTATGCAAGATCGATGAGAAGATTTTCAGGTAAC
>Marker248966	Chr2	381154272
TTCATCCTTGTCACGGCCGCGGGGAGGTCTGTCTCCTTGCCGCTGCTTGGCCTTTCCACGGCGTCCTCCCCGGCTGGGGCGCTTCGTGCTGGATCCTCCAG[A]CACCTCCTTGGGCCTTCTCCTTGTCGCGTCGCTCGTACTCAGCCTTTTGCTGCTCGACAAGCTGCTCGACCCTCTTGCAGTTCTGGAGGTCGTGACCCTT
>Marker252851	Chr2	463687086
TAATTCGTTATACACCACTGTCATAGTGCCAATTAGTTAATCATCCGACTGTTGGCAGTGGTATTTTTCGTTAGTTCTTCTTTCTCTACAGTGGCTTTTTG[T]AATACAGGAAGTTGGCAATCGCATATATCTAATTGACCCTATCATCTACCGCCTTAGGTTGAGCCAACTGTTATGGGATAGTACTAGGGTTAATTTCACT
>Marker277304	Chr2	966766859
TCTTCCATCATCCATAAGATTTAATGATGTTGAAGGCAAGCAGAATAAAGTGAATTTTAGTATGATGCAAGTTTTGCAGGAGATGTACAATTTGTGGCTCA[G]TCGCAGACTATTGACAGGCTAGCTACTTGGATGGCATTGCCAAAAGGCACAAGGCAACACACAAGCATATGAAGCATTTCAGTTATGGAAAATTCTAGAG
>Marker236386	Chr2	203448398
GGGGTAAATAGGAGTGGTTGGCTCCCTCTAAATCCCCCTCTGAACAGTTATCTTCCTCTAAAATACATTCTGGAATGGTGGGAGTGGGCCCCCATTGTGGC[T]CACCATGGAGCGGCGTCTGCAGGACATTATATTCCAACACAACGGTCTTATCTTTTTCTCTACAGGGTCTGTACGATTGTGTACAATAACTGACATGCAT
>Marker230505	Chr2	87876502
AACCTCCTCTCCTCAGCCGCGGCATCTAGGCTCCTTGCCATCTTCCTCGCCTCGTTTGCTTCCTTTCTTGCCTTCACAATAGCGTCCATGGCATTTTTTAG[T]CCCGTCATCTTCTTTCTTCTTCTTCTTCTCCTTGGCATCTTTCTTGGTACCATCCGGTCGTTTTGGTTTCGAGTATGAAACCGAGTTTGGTGTAGGGCTT
>Marker231273	Chr2	97758950
TTTCCCAGTTTTCATTGCATTAGTCAAACCCTCACACATTGCATGAGTAGGATCAATTAACTTGTGGGACTGGGAAGTAGATTGAGGTAGTACCTATTACC[T]TGCATTACATTCAAACCTTTGGGAGTTACTTCTACGTTGCTGTTAGGACATGCTATGCTCGTAGACGTGGATTGGGTGAGTGAATTCCATGACAGATGTG
>Marker276374	Chr2	944189597
CATGTTCCGGGTCATGGAGGCGCGCGGCTCACACTCCGGTTTTCAGGGCCAAGGAAATCAAGGCGGCAACAACCAATAGAACAATCAAGGGAATCAGTAAT[C]AGTCAGGTTATCAGAGTAACCCGAAGCAGTTGAGCAGCGGGCAGTACCACGTCTTTACCACAAGTTTGTGCAAGTGGGACGAGAAGCTTCATAAAAGGGC
>Marker247863	Chr2	361491208
TCCAAACTTTACATCTGATCCTTGTACTGACCTTTTACACTTCTTATTTGCAGGGGCAAGGCTAAACCTAGCAAGAAAGCCAAGTTGGATAAGCCGGCCGC[A]TGACGTCATCCCATCTAAGCCGGAGAAACAACAATCAGAACCTACTAACCCGACCATTGAAGCTAGCCTTGACGATCCACCACCATAAGATCACGAAGCC
>Marker263088	Chr2	703594715
AGATTGTTCTTCATCGACAACCGTCACCACGCCGTCGTGCTGCCGGAACTCATCTACTAATTCGCCCGTCTTGTTGGATCAAGAAGGCGAGGACGTCATCG[A]AGCTGAACATGTGCTGAATTTGGAGGTGCCGTACGTTCGGTACTAGATCGGGATGGATCGTGAAGGTGTACGACTACATCAACCGCGTTGATAAACGCTT
>Marker267062	Chr2	769747076
TAGTTCCTGGCGAAATTATTACTTGCCGAAATGTAGAGGAAATTGTGGCATTCGTCATTCGTCAGACATCAGAATATAAGACTTGGATTTGTTTTCCAAAG[T]AAATGTAGACAGCGCAACAATCCGGATGCCTTATCTAAAGCGCCTACTGATCCGAATACAAGAAGAGATTCTTCACGGGTGGTCCTTGTTGTGAAACACA
>Marker234734	Chr2	172709758
ACTATGGAGCGGAAGCGCACGAACAAGGGTTGACCTAACAAGTTTTACATCTACAGCTAAAATCGACCTACAGCGATGAACTATGAAGAACGAGGGTCCGC[T]GGCGAGCTACAGAGAAACCCTAGAACTGAGATCTATGGGGAAGAAGACAACGTACCCGAGGAAGCAAAGGACAGTGGTGAAGTTTTCTGGACGCGTTCAG
>Marker243519	Chr2	312588105
GGCTACATATGGCCCAACTATACTGTGGGCCTTTGCAGGCCGAAAGAGACAGCGGACTTGTACTGGACCATGAAGAGCATGGGCCGCTAAGAGGCCGAAAG[T]TCAGGTCGTATTGTAAATGGCCCAACTGTGTTGTGGGCCTTTAGCAGGCCGAAAGAGAAACCGGGCTAGTATTGGATCATGAAGGGCATGAGCCGTTAAA
>Marker229898	Chr2	74726273
ATGTTAGCTCAGTTTGTTGGCATTCATCCTAATCATTTCATATTCAGTTCAAATTTTTCTATGAAAACCTTATCTCAATGAGTGCTTAAAGATGCTAATTT[G]CATACAAGTATGTACAAGATATGTAGAGGAGTTTCTATCACTGATTTGTATAGTACCGAGTTGAATACGAGCTTCTAGCTAATAGTGGGGGCTAAAGTGG
>Marker261123	Chr2	668034563
CACGCAAAAGGAAAGATATCGGACTCCCAAAAGAGAGGATGGTTCCAAACAAACCAACCCATCTACAAAGTTTCATGATGGCACAAGTACCAAAAAGAAAC[T]GGCTTGCCTTCCATCAACACACACTTGAAATGGATCACAAGATGAGTGTTCTATCGAAAATAGGATAGCTCCCCCAAGAATTGTGCATTATAGAGAATTT
>Marker280449	Chr2	1027438406
CCAACGGCCACCGTCGTGGCAAAACAGTCCCAAACGGGAACAGGGTACCAGAAAAACAAATACGAGCACACAAGGTTATGTCTGCTTACCGGGCCAGGGTA[T]TGCATGCCCATAACCTTCCCTCGCGGGAGGCACCAGTGAGAGGCACAACAAAGGACCGAGTCAAGACCTTCCCACAAGGTAAGCGTGGTTGCACTGAATA
>Marker244233	Chr2	321915940
GCATTTCTGTACCTGTAGTTCTGGTTATGTGATGCAAAACTTGCTATTGCAGCTGGCAGAATGACGTATTCGTAGTTGCTGAGCCAGGGGAACTTGCAGAT[C]AGGTTTCTGCAGTGTGTCAAAACAAGCTTGTCTACCATGCTGCATGGGTCTAAAAGAAAGGGTGCATATTCTGTTTCAAAGATTTCATGTTTGTCTGAGT
>Marker274832	Chr2	909529184
AGGGCATCCACAGTGGCGACATGGTCACTGTTGGTTGATTATATAGCTAACAGTACTACCATACCTAAATTTGCGGACAGGACAAGGCACATTAAATGCAC[G]CGCTTACTGTCATGTCATGGCAGTAGCCCGGCAAGCCTTGTCGCGCCACTTTAGCTGTGTCTCGCCCTGTCCGCCTAACACGCCACTAGACGGGTGTCAT
>Marker275672	Chr2	928675196
CCAGAAGTGGGGCATATGGTTTCATTTCAATGGAAGAAACCCTGTGAAAAGGGGTATATATGATAGATATATTTATTTTCTTACTCTACAATCAGTAATTT[G]CTAGTGAGGGGTATGGGAGAGTGATTACATGTACTATGTGAAGGAGGATGAAATTGGATTTGAAGGAGTAAAGTATTTAGGTAATGAAGCTAGTGTTCAG
>Marker278064	Chr2	979247123
GGGGCCGACTTTCTTCGTAAATATCAAACTCCTAATAGCCTTATAGATCATGTGTACACTCACATACACATTAGTCCCTTAACCTATTAGTCTTCAATACA[G]CCAAAATCACTAAGGGGCACTAGATGCACTTACATATCCACAAGAATTTGCCGGTGAAACCTTGATACTCCTGATGGCAGCTAGGCAATCACTGAGAGAT
>Marker263532	Chr2	714539531
GATCAATGATCTAATCTAGTAGAGGCATACTAGGGACACTCTGTTTTGTCTATGTATTCACACATGTACTAAGTTTCCGGTTAATACAATTCTAGCATGAA[G]TAATAAACATTTATAATGATATAAGGAAATACAAATAACAACTTTATTATTGCCTCTAGGGCATATTTTCTTCAGTCTCCCACTTGAACTAGAGTCAATA
>Marker271864	Chr2	858002228
AATTTTGGATTGTGTTATTTTGATTTTGATTGAGTCATCTCCTTGGGTCGTGGTACTTGTGAGTTTCTTGTTGGACGTGTGTTGATTCAGCGCCCTGGTCG[A]GACGCGCTACCCTCGTCATCGCGCCTTCGATGCCATGGGTCGACCGCATTGCCTGGAGTTCCTTCGCTCCCGGCCCACATTTCTCCCATGCCCCTACTAG
>Marker269466	Chr2	812873759
AAACACCTTTCGGAAAATGACAGTCACGGTACTCACACTGGTAGTGTATTGGAACAATGTGTCAAGTTTTCTACAACCGGATATTAACAAGCTCCCATCTG[T]CCACATAACCGCGGGCACGGCTTTCGAAAGTTCATAACCCTGCAGGGGTGTTCCAACTTGGCCCATGACAAGCCCACGATCCACGGAGTCGCAACTCCAA
>Marker269810	Chr2	820499752
TAAGTAACAATTAAAATTTGTAATTGTACCTATTCACTCCCCCTCTAGGTCCATCTCGATCCTTTCAATTGGTATCAGAGCCTCGTGCTCTATTCTTGTGG[A]CTTAACCGCCCTAGAGCGAGATGAACCCCGATGGGACTCCCCTTGTTGTAGATCTGAAAGACTAGGTCTCGACTTCTTCGGGAGTCAAGACCTTCACCTC
>Marker236000	Chr2	197994968
ACTAAAACCACGACGAGTAATTTGGAACGGAGGGAGTAACTACTTCCTGTGTTGTTTGTGCTCAGATGTAAGTTTCTTTTCAAGTACCACTGTAAACTTCA[G]CTGGCAGATACACTAATATATGTAGATCAGCTGCGAGACTGCAACTAACGTAAGCATCCAAGAATATGTAGCATTAGTAAATAGGGATGTCCTGTTCCTT
>Marker282561	Chr2	1069768009
CGCAATCACTATGAGGAGGAGTATTACAAGCACGAGACGACAGACCGTCTTAGGTGCGACTACGTGGGGTATATAAGAGGGCAATACATGAGAGTCCTTGT[G]AGGACAAGTAAACGAGTTGTACTCATACGCGCTGGTACCAACGCAAAGGCCCACACCATAAGTACTACGTCTAGTCCAATACGGTAGAATTTGGATCACA
>Marker273222	Chr2	881797581
AGCAGAAGACATGAAGTTGAGGAAAGATGCAGGACTCTGAAAATGGGGCCAAGCTGATTAATGCCCCTGAAGAGCATGATGATGATTTGGATGTGTATGCC[T]AAGAAGAAGCAAGACCACAACTTTATGGCCAATATGTACAAGGAGATCCCTGATGATGACTTGGAGACACATAAGTTTGGATCTGTACATCACTTGATGT
>Marker232641	Chr2	126276542
AACGGTGCATACTCAGGGAGAACACTTGTACCTTGAATTTTTGTAAGGGATCTGTCAGCGTTCTGGGAACGGGGGTAGCCAAACTTTCCTGACTGCGGCCC[G]AGAGCGTGGCTCGCAAGACGGCCTAGTGTGGCCCAGCATCTTCAACAACGCTCAAGACCCTCGCGAGGGGCCAAGCCTCGCGAGGCAGACAACATGGGAC
>Marker281703	Chr2	1054454921
TTCAAATTAGATCTTTCGGATGCGGAATGAACTCCTACCACCAGATCGTCTGCGAGCAATTCAAGAGGAATTGCCGGCATTCTTCCTTGACCACGTGATCG[A]CTGAAGACGGAGAATACTATGTGGACCATGTGTCCGTATGATAGGAGATTATATTTGTAAGAGATAATTATTGTATATATGTACCCGGTAGTGTCGGATA
>Marker269912	Chr2	822793478
ATCGAGATGCCATCTAGGTAAAGTTGACTCTTCTTTAGTACCTTTATCATCAAGTTGAACTTTTCTAAACAAGGAATCAATAGAAGAAACACCAATAATTA[T]TAAGATCTTCGTCATTTTTAAGAAAGCAATCACTAGAAAACGCTTTTTCTAATAATTCTCTTTTAGCTCTAAACATAGCGGTTCTTTTCTTACTTTCATC
>Marker279817	Chr2	1015300764
ACCCGTGGTGGTTGCCCTAGGCAACACTGTCCATTTATGTGGGAGATGATGGTCCAAGAACTGGTTGGTAGTCCGTGGATGTCGGTTTCAGTGTTGTACCG[T]TGACGTTGTCCATAGGAAGCAATAGTTCCATGTTGCTTGAAATAAGGTGACACCCCACGGTCCGCTCCCTCATCGGAGCGGGGCAAAAATTGTTTTAGTA
>Marker284434	Chr2	1106363636
CACGCACAGGACAGGAGGTCTCTCTCGACGGCGAGGACGGCGGGCTCCCCGTACCCCTGAGCGCCTTGTTCATGCCTCGACAGCAACGGCGACCACGCCGT[C]GAGGGAGAGGAGAGGACCTGCAACCTCCCGTGCGGCAACACCTCAGCAAGAAGGGGCACATCACCACAAAACCGAAAACAAAATCTGACCTGAGGAGATC
>Marker279321	Chr2	1008013600
AACTTATAATTATCGTGGCCTGCTTGCGTTCGTGTACCCCTATATTCTCATTCTATTCCTTTTTATCAATGAAAAAATACGCAAACTTTGCGTATTCGCGA[G]AAAAAAAATTATCGTAGCCAATTTTTCCGAAGTTTGCACCTTCGGCTCGAAACGGTCGCGCATGCTGGTTCGACGACTCCATCCGCGCGTGACGACGCTG
>Marker232250	Chr2	119251998
GGTTTTAAAACGTTTTGTGATGTTGCTCCGTGTGTTTCTGAGTATCTTTGCCATTCAGTGTAGGTTTCTACCAAATGGCTAAGATTGCCGTGACTCCGACG[A]ATCGTCGCGGCGGAGTTCATGCTTTTCAAGAAGAAGGTTTCCTGTCAGAAGGTAGGCTTTCACATGTTGTTTCTGTACTTTGAGCACAACTGTGGTCATG
>Marker232548	Chr2	125279663
TGGATTTACAGGAATTAAAAAACCAAGTTTCTCAATATTTCCGGCTGAGCCACGACGCCCAAATGTTTGAATTCCATTCTCATTTCTTGCATGGGACCTAG[T]AAATTCACCCAAGGACACACATGTGATGTTTCAACCAACTTTGGTGCACTGGAGCATGTACTTGTAGTTCAAATTTGAATTATACACATTAAATGACCAA
>Marker232621	Chr2	126017772
GGTAATGGAGCAGAATCATGCGCACGAGGGTTGACCTAACAGGTTTTACATCTATAGCTAAAAACGGCCTACGACGATGAACTACGAAGAAAAAGGGTTCG[A]CGATGAGCTACAGAGAAACCCTAGAGCTGAGATCCATTGGGAGAAGAAATAACGTACCTGAAGAGGCAGAAGAACGGCGGCGAATATCCGGACATGCTCA
>Marker232086	Chr2	114394619
GGGATTAGTTTTAAATTAACCTCAATAATTGTTATTTAGTACCAGCTTTGAGCATGAACATTGTATCTGGATCTCGTTTAATGCGAGATGGCTACGCATTA[T]AAATCTAAGAATAATGGTTGTTTAATTTATATGAGAGATATGTTTTATGGTCATGCCCCGCTGGTCAATGGTTTATTTTTGTTGAATCTCGAATGTGATG
>Marker248087	Chr2	365944775
ACGCTTTCTATGGGCCTGTGAGGTCGTCGTCCATCACTTTGACGAACAGTCGGCAATGAGGTTAATTAGACTAGCAAGGTTGAATGTTTTTTGTTTGTGTT[A]ATGGTGGTAATAGTAAGTGTCGAAGAGGTGGGAGGGGACTAGCATATATACTATACGTACACGTTCGTGAACAAGTAAACCTCACTCACTGTCGGGACTT
>Marker234169	Chr2	161703391
GTGGATATTCTTCTAGTATTACAAAGCTCCCCATGTAGCTAGCTCCATCGGCTTGTCGAACACTCGAACACCACCTAAATTTTTATTATTAGAAGAAAAAG[A]TGTACTGCAGATACTGGCTAACGAACTGATCTCTTGGTTGGAAAGGGAAATAAAAATGTTGCCTTGACCGATCTCTTGGTCGAAATAGGACACAAAGTGG
>Marker232397	Chr2	122384693
CTATTATAGGTAGTGGGGGTACATGGTCTAGTTCCAAACATGGTGAGGACCTCTAGTTATAAGGCTTTGGGAAGCCTTCACATCTCACTTCTACTTACAGC[T]TAGAACACTCTATAAAACATTACTTAAGATTCACCATTCTACTCATCGCTACTCATGATAGTGCTGAAATTCTTCACAAATCGCCTATAGAAAGTTGCAA
>Marker263075	Chr2	702622959
CACCCCCCTGTTATTCTGCGGTGACGGCAGCTTCACACCGCAACGAACTAGTGAACCCTCGTACTCCTCTACGCGTGGGCATCCACTGCCGCATCTTCCCC[T]GGCTCCGTGTCGTTCCCTTCCTAGGCGTCGCCGTTGTCCACCGTCCTGGTGCTCTCGGCGCGGCGTGGTCAACATGGTCAAGGAACGGCTTCCATCGGAC
>Marker275812	Chr2	931041507
GGGGTATGATACTTAGGGATCATGAGAACTCCATTATTTTCAGTTCATGTAGACATCTCTACAAGTGTACTGATGCGTTGGAAGTGAAAGTTTTAGCTGTT[C]AATGAAGGCTTATCTCTAGCTTTACAGTGGAGAAATTTGCCAATTGATATTGAGTCAGATAGCATGGAGACTCTCTCAATGTTGAAGAGCAGACAAAATA
>Marker276233	Chr2	941311410
AAATATGCCGAATCTGATAGTACCAAGGACCCCGAGTCTGAGGCTGAAAGACTGGGAAAGAGAAAGAAGGGTAATGACCCGGGAGGACAGTAGTATAACCC[T]GACCAATCAAAACAGTGGCAATAAACGCAAGGCTGACACTTTTGTAGCTAATACGGGGACACGAAATTTTCACCAGCGTCGCAAGGGGAAGCCGCCTCCA
>Marker264209	Chr2	723596878
TGTCCATGATGGGTGAGCCGAAGTTCTTCCTTTGTCTCCAAATTCGTCAACAGAAGAACGAAATCTTCATATCTCAAGAGAAATACCTCAAAGAATTCCTA[G]AAGAAGTTTGGAATGCAAGATTGCAAAGGGTACACGATGCCAATGCCAACCAAAGGTCAATTGGGCTCCGACGTTAATAGTAAAGAGTTTGATCAAAAGG
>Marker230061	Chr2	77030630
CATTTCCACACACTAAAGTAAGCAATTACATGCATACTAAAGTAGGAGAAACGAGGAACTAATCATATATTTATTGTTGCGATGATGCTTGCCATTCCTCT[C]GCTTCCTATTGGATCCCTGGCTGTTTTGAGGAAGGGGGCACTTCCTCATGTCAACGATCCGCCTGTACATGTCGTAGCTCGTGTACGCCTCCTTGGCCGC
>Marker274419	Chr2	899741174
TGAGGACACATCCTTCTCCAGCAACGCGTCAACCACTTGGTAGTCCACATCCATGGCCTTTAGTTCCTCAAGAAGGGCCCAATCTGGCGCATTAGTGACGG[C]TGCGTCGGTCCACATTTGGTGTGACCTGTGTATTCCTCATCCGTAGCCCGTGGCCCAATATCCTTGCAAGGCCGATGCCGGCTTAGGAGAGTTAACTAGT
>Marker274016	Chr2	893625438
GTATGAGGACGAACTGGTGGGATTAGATTGACGATATCATAAACCGGCCGCTCCACCCGCTCGTTCTGCAAGTCGTACCCCGGATGATACCTGGATAAATC[T]GGATTCGGCTGCAAGTTTGGTGGCGAGAGGACGCATCTCTTTCGTCAAGGCATAGAGATCCTTTGCAGTAAACGGTGATCCGTCTTCTTTGGTATTTGGA
>Marker231030	Chr2	93598096
GCCATTGCCAATGCCGCCATGTCGTGTTTCTTGTACCGGTAGCTTCCTTGTACTTTGAGGAGCTCCAGGTTTGGGAAGGTGGGCAGGATGGGGCGGCCTTT[C]TTCCTCCTCGCCGGCGAGGATGTCCTCGATGCTGCCCAGGCGCAGCTTCAGGGCCCTCGTGGTGGAAAAGCTTGTGAGCATGCGTGACAGGGGCTCGCGC
>Marker276171	Chr2	938345649
GTCAAAGTACATTATCCACTTTTGGCTTGTTTCTTGGACGGGGACGCTTGTTTCTGGAACTTCTTCATCTGGTGTGGGGGTCCATTCCGCTATAAACTCTG[T]CCAAAGCTCTGCTCTGTATAGTCGAAGTGCTCTCAAACTTGAGGCCAAAGCTTGACAGTTCCAGTGCCCACTCGACGATCCTGCCTGTTGCTTCTGGGTT
>Marker282407	Chr2	1066735831
ATAGTTATGCTTCCCAAAAAGGGAAGACTTGTACTTTTGTGAGAAGGACAACATGTGCTTCCACGAGATGCACACCTATGGTTCCTGAAAAGGAAAGAGCC[A]AGTTGTGCTTCCAGAAAAATGGAAAAAACACAAACCGTGCTTTCCGTAAAAAACATAGCCTATGCTTTCGCAAGAATCACAACTGTGCTTTCCAATAAGG
>Marker283308	Chr2	1085098390
TATCTTATTGACCCCTTCCGCATAGTTGTGACCTGTGTACCACACAAACCTAGATGGTGCAGAAGCTGCATGAACTAACAATGTAGTAACACCTACAAAAG[C]TGGAATAGTCTAATTAATTGACCATAATTGTGATTCTTTGTTTGTTTAATTAAATTTAATCTCAATTTAGTGAAGCTAGGCATTCATGTAGCATGCTTCT
>Marker279672	Chr2	1013226574
GATGCGTGGAATAAAATTTTGAAGAGAACTAGTGTTTTGCATTTTAAGGGTGGTAGAACTGTAGCGACCACGATCCGAATGGACCGAAGTCTCCGTGTTTT[C]AGTGTCATCCCTGGATCAGTAATGCTGACACACACAGTACTTGAAGGATTTATAACAGAGTGGCAATCACACACTTATTACATAGAATGTCTCAAAAGAG
>Marker270236	Chr2	831832502
GGGGATAGCTTGTGCATATCTGTTTGATCTTGGATGAGCCGGAGTACCAAGTCACCCTCCTGGAATGTCCTGGTTCTAATCCGGCGGCTATGATATCTACG[A]CAGATCTTGCTGATAAATTGCCGACCGCGCTGCAGCCGTATCACGCTCTTCATCCAACCGGTCCAAACCGTCCTGTCTTGACTCTTCATTGATTGCTTCC
>Marker264214	Chr2	723664570
CTTGTTTCCACTCCATATTTTCCATGACCCTGCCGAATGGCTGGTGCACAGGAAGAATAATTGAATGTACTAAAATTGTTGAAAAATTTAACACGTAATAC[A]AAAAATTGATGTCATGATATAATTCACATATAAGATGACTGGCTAGCTAGGGTGGCATTGCAAAATTCACATATATGATGCCTGGCTAAACAAGGTGGCA
>Marker228864	Chr2	46718920
TGATACACCTAGCATTTGTTCGCCTTGTGAAGTTCATCAAATATATCAAAAATGATGCAAACAAAGAACTCAAGAATAACAGAGTTTTTCTTAGTTATGGC[T]CTTACGGTTAACGTAGTAAAATTTCGTACTGAACATTTTGGTTCCAAATAATGGCATTTCCCCTATGTGCAAAGCCCATGTGAATGCGACGTATAGCTTT
>Marker273284	Chr2	883037964
TTAGGTGGACGGGACGACATGACTTCCAACTCTCCATGTGTCCACAACCGTCCGGCAGTCCGGCTAATTAAACCCCATGATTCGCCACCTTGGCTGCTGCC[G]CGCACGCCCACACCTTCTCACCTACACGTACTACGTACTACGCTGCGCCCGTGATTTCTCGGTGCTCTCCGCAGGATTGCGGGAACTCGTGCACTGGAAT
>Marker45608	Chr3	862058438
TATTATAGGCTTCAGATTCAAGCGAAGAGACTCTTGCAGCTGTTGCTGGAATGTTCAGTAGTAAAGCTAAAGGTACCTTCTACAATGTTCAAATTCCGTTG[A]ATAGTTTACTTCCTCTGTTCTCTTCATTTGTTTACCCAAATTGCCGAAAATACGGATAAAATAAAACTGATATGCTTTACAGGGATTGAGTGGAGCATGG
>Marker57898	Chr3	1056640962
ACGGACAAACTATAAATAACAATCCTTGGAGCGGATCTAAAACCAGTCTTGCCTACTGTGGTACTGTGTATTACCAAAGATTCATTTCTCAACAAAACTAG[C]GAAAATGTTGCATCAGGAAGTGTTTGGTGAGCATATCACAGTTGAAGTGCTTGAAAGAGGCTCACAAATTTACATTCAATTAATTTAGGAGTGGTTGCTA
>Marker5721	Chr3	102130810
TTAAAACAACATAGAGAAAGGTGATCGAGGGGTTCATTGCCCTGCCCCGCAACTTGAGGATCATGCCTGCGGCAAAGATCCCGGATTCGAAAAGGATCCAG[T]ATATATTCATAGAACTCATTGACGGAGTTTTCTATTAGGCGAGCCGCGGTGGTACAGAAGTGGCAATTATAGCTGATTATCCCAGTCTTCTTCCTTCCTC
>Marker3610	Chr3	66117788
TACGTACCAAATTAAAGCTCAAAGGAGGTAAATAAAAGTACCAAATTAACGTCTGCTGCCAGCCTGCCACTGAATCCACAGGATAAGGTAGGTTGCAGCTG[T]CCAAGTGGATTTAAAAGAAAAAAACATGATTCAGGTTCATTGCAGGCAGCCCGGCACCACGGGGACGAAGAGGGCAAAAATGAGAGTTTTGCATCCAAAA
>Marker16391	Chr3	283737523
TTGTAACATGTTCCATGTGGGGAATTCAGCATGAACATGTGGGACGAAGCTTCTATCATGTATTTGTTTCATCTGCACCTTGTTGTTTTTATTTTATCTGC[T]GGTCTCCCAAGTGGCTTCTTGAGAAGATTGTTGTACCATTAAACTGTGGAATTCATTCGTTCATTTTGTTCGAATGATTAATATGAAGACTTTTGTTGCA
>Marker12810	Chr3	229107581
GTCCTCGTACTCCGCATTACCATCGAAAGACCGATAGAATGCCTCCTTCCTCCGTCTTCCTTTCGATGAATAACAGAACACTAGCTCCGGCGGTGAGTGCC[A]TCTGGCGAAGCCTATTGCGGACGGTGGAGGGCATGACGGACGTGGCGAGAGCAAGGGCAAGTGGAGAGCAACATCAAGCCGGTGGGGGTTGTGATGGGAG
>Marker53481	Chr3	983033315
GATCGATGCTAGTGACCAACCAAGCATCACACAACAATTCATCCTCTCTCAACTAAAACTATCTCCCCTCCCCTTTTTCTTTGGGTCAGCATCGGCCGACA[T]AATCGTTCGAATCAAGTCTGGTTTGCTTAACATACGAGTCCAACTGCTTGGTGGACGAGTACGACTCTCGGGTGTGTGTACCCAGCCTCTCGAAGTACAA
>Marker48776	Chr3	909841445
AGGCAAGGAGAGCAATTCATCACAAGATGTACTAACATTGTGAGTAGATGAATTACAAGGACTAGCACATGGCAATATAGCATTTAGACTTGAAGTAGTGC[G]TAGTATCCACATGAGGCTCACTAGATGTTACCTTGATAATCATAGCCTCGTGAGCTATCTTTAACACATTATGGGATACTAGAAGATCATCATGAGAGCT
>Marker33361	Chr3	644663617
CCGGATGGGCGATCCTACAGGTAAAACCAATCCTCGAGTTTCCTCGTGGTGGCCCCGCATAACCCCCAGTTTGGACCAACACTCATGTGGAGCACTGGCCC[T]GGGTTGTTGATTAAGAACTCGGGTTTGCAAAGCCCTATGCAAGTTTTTAGTTGTTTAGGCAAATGGAGTACCAATGTTGGGACTTGCTGGAAAAGACTTA
>Marker49788	Chr3	932120576
CAGCTTCATTTACAACTCCAACATGTATGCAGATTGCAGACTTTGCAGCTCAGTTCCTCTATCTTTTTCACTGAAGTCTGAATGAGTTTCGATTTGGCAAT[C]CATCTCAGAGAAGCCGGAGAACAAGACGAAGAAGAGGTTCCTCTACGGCTTCTCCATGGGAGGCACCGTGGCGCTGCAGGTCCACAGGAAGGATTCCATG
>Marker1557	Chr3	27567233
TGAGCTCGAACTCAACACATCATAATGTACAGGAGGGATGGGATTTATGCGTTTGCGCACGGACGCCCCATGCCGCGCTCCCGACGTACCCACTCACTCAC[G]TGGCCACGGCCAGCGCTCCATGGCCGGCGCACCCGACGCGCACGCATGTGCTCGACGCGGCCGGATCCAACGCCCGAAACGGTGACACCCCTGCACAAGA
>Marker59051	Chr3	1073360042
AGAGAAGGAGGGCACGGGTGCTCGAACATAAAATTTGTGTTCTAAGGGGTTACCGCCCCCTCCCCTCTATTTCTATAGTCCAGGGAAGGTGGCCAACTTGC[G]AGAGGGTCGGCTCCCCCCCAATGGGTGACCCTACACCCGCGACCACGAGGGTACCACTGCTCTTGGTCAAACATGTGAACATTCCTTCAACCGTCTCGAT
>Marker51526	Chr3	957308183
CCTTAGTATACCAAACTACGAACAATGCAATGCATGTAAATCATTTCAATAACACATTATATACTCTAGCTATTTAAGATTAGCCACAAGGAAAGCATGAA[T]CCACTGGGAAAGCATTGTGAACATAGCACTATGTCGCTACAAGCTGGTCTCTAGATCATAAGTACAGGCATATGTACAAAAGTAGAAACAAGAAGAGTTC
>Marker39412	Chr3	764843561
TGGGAACTGGTGTTCCACTACCTCATCGGTGAAGCATAGGGGGTGTGCGGCACCTCTATATCAGGCTATGTCGTGGCGCAGTTCGGATGAAGTCTGTACTT[C]GGTTTGCGGCCCAGGTGTGGTTTTGTTTGTCGCGTCAAGATTGCTAACCGTCTTTTCGTGCTGGTGCGTGCCCCCTTGATCCGTAAATGGATCTGGTCTG
>Marker50629	Chr3	944922669
ATAATAGCGTTCCACGCATCCTCGTTTCTTACCTCCTCCTTGATCGATCTCCAGAATCCCTAGTACCTTGTTGGGCCTTGCTACGAGAAGAAGACAAAAGA[G]CAACTCCGGTGAGAATCACACATACAAATAATGAAAATTAGGCAAAGTCATCGAACCATCTCATGCACAAATACATAGGATTGCAAGGCCTCACCTGAAC
>Marker31497	Chr3	596385506
CGCGCTAAATATACCCACTTTAGCGCGCGCAACCCGATGGTTGGCTCCAGCGGGCGCGCAATAAGCGCGCGCACGGTATAAGCAGTTGGGCGCGCGGTAGG[A]AAATGGTACCTCACGCGGTGTATTTGTGGCGCCCGCTTCCGCGCGCGGCACACACACGACGCTCGCGCCGCGCCTTCTTCTCCTCCTCCAAAGCCCTGCG
>Marker9748	Chr3	172282310
CCGGGTTTATTCCTTGGAATGTGTCGGTCTCTTCGAGCTCGCTGTCAGGGATCTGGAGTTTATGGAGTACAGTGGAGGAGATCAAGTTCAAGCCGGCCCCG[A]CCGTCAACTAACATCTTAGTGACCTTGAGGTTGCGGATGGTTGGTGAAACCAACATCGGCAAGCACCCGACCACAGTTGTGCGATCAGGGTGGTCCTCAA
>Marker48899	Chr3	911235753
AGCAAGAGAGACAGGATCAGTTGCACCCACCTTTACAACCACAGGAACAGCAGGACTTGCAGGAACAACCACCATTGCCACCACAGAATGGCTTCAAACGT[C]CAAGATTGACATGATAGCAGTACCGGATGGAAGTACCTCGTGTGTATTTCCCTGTACTGCTAATTCCATACTCTTTGCAACCATGATTTATAGACAGTCT
>Marker32939	Chr3	634322287
AGCTTTTAGCCCACGAGGTTAACCGTTGGAGTATCAAACGACCTCCAAATGCGATGAAACTTGACAAGCGGTCTTCACGTACTAAAACAACAACGTACGAC[A]AAGTCTCACCTCATTCAGAGAATGTTTTACGGCCACATACTAAAAAAAGGACTCGGGGGTGCCACGGGCACGTGTGTGAGTGTTGTAACTCGAAACGGAC
>Marker24898	Chr3	433192816
GTAGATCGATGCCTTCTCAAGCAATCCCGAGGAAATCAACAAGTTTGATTGGCTAGGAAGAGAGATCAGGCGGAAATGGAGCTTTGAGCAACAAGGGAGCT[A]TTGGGGAGGAAGAGGTAAGTCTTCTTGGAGAAGAAGACTCCCTATATATAGTGGAAGAACACATCCAACAGTTATCCCACATATATGCCCGCAGAGCGCG
>Marker16008	Chr3	280706767
GGAGGGAACACGCCTTTGAGCTATAGCTCAGCATGCAGCATCTGCTGCGTCTCAGTACGACCCGAACTACAACTTTGGATATCCGTCAAGCCAGTACTGGC[A]CATAGACCAACTTAGGCCAAAAGCCTAAGCTTGGGGGAGTACGTGTTTCTCACTAACTTACATTCATGTTCACACTTATTCTAGTTGTCGGTGCTCTCAC
>Marker14479	Chr3	260510519
CGTCCGATGAAGCCGTTCCTTGACCATGTTGACCACGCTGCGCTGAGAGCACCAGGGCGATGGACGACGGCAAGGCCTAGGAAGGGGACGATGCGGAGATG[A]GGGAAGACGCGGCAGTGGATGCCCACGCGTAGAGGAGTACGAGGGTTCACTGGTTCGCTGCGGTGTGAGGCTACCGTCGTCGTAGAATAACAAGGGGTGT
>Marker9746	Chr3	172235861
ATCTCCTAATAGTCGATGGCAGTTGATAACATCCTTGACTAGCCATGTACTCTGCTCCAGGGGAACTCACTAACATAGGTGACTTAAGGGCTACAGTAGGC[G]AAATTATACTTGTCCACAAAACCCCTCAATATGTATGAATGTGATGCACCAGTGTCAAAAAGAACAAGGGCTGTAAATGCATTAACAAAAAACTTACCAA
>Marker50669	Chr3	945230302
CGTACTCCCCTTCGTGTGGGAAACAACTACCGAGTCTTTCCTGCCTCTGTGTCGTTCCCTTCCTTGGCCTCGCCGTCGTCCACCGCCCTGGTGCTCTCGGC[T]GTGGCCTGGTCAACATGGTCAATAACCGACATGCATCTGAAGTGGACTGTACGTGGAGAGGCTGACAGCTGGGTCCACGACCGCACGCATGGAAATGCCT
>Marker12243	Chr3	218217073
TTTTCCCTCCGAATTTTTGTCCTGTGTAGTGTGTGAGGATATGCAATGGCCGGCAGGTGCATTCTTGTTGACTCTACTTGAGCAACTTTTGTGGTTGATCC[G]AGTGATGGCTGGCTTCGTCCAGGCTGCAGATGATGGTCCATCAGTTCTGGAGCAGATTTTTTCTTAACAACTCAGCCTTGTTCATAGTACTACATGAGAG
>Marker30913	Chr3	584848721
TTACTGAACCGAGCAATCGATCGATGGCTGTTAACTGAACTCGATCGAGCGATTCCTTCGCAACTGTTGCTAACTGAAGATTATCGATTGTACCTCTGCAT[A]GAACAGTGAGTGTTGCTGGGGGGTTTGGATGAACAGTTCCCGGTAGGGGTGGCTGAATAGGACCCCTTGGTGTTGCCTCTGCATGAACAGGACCCCGTTC
>Marker16508	Chr3	285882097
TGATGATTCCACCCATACTCTTCCGCTACAGACCCCCTATTGATAGTACGGTTATCCCTACGAGTGAAATCAACCGAAAAGAAACAAAGGAAAATAATCCA[G]TCTTCAGTGAAGTCCTCGAGGGGAAACAATCATCTAGTGCCCTTATATTAGATAACTTGAAACACTTATTGCACACGATTAGTCCGCAAATGTATTGTCA
>Marker28429	Chr3	525432046
GGTTTTGTTGGATTGATCCATGGATTTGCTTGGTTTCGAGTGGATCTAGCATGTCCCCAAGTTTCACCACTTCCCATCCACGAAATCCATCCAATTTTGCT[C]CCCCAAATCATCCATTTCCGCCCAAAATTCGCCCCGATCCCGATCTGCGAAGTTTTCCCGACACCAGCGGTACTACCGCCCCTCCAAGCGGTACTACCGC
>Marker243	Chr3	7109488
GACGCGTACCTCCAGCGTAATGCTCCGCCAAAGAGCTAGGTCTATCATAGTAGTGTTTAATATTTATGAAGTTTCGCGTTTAATGTGCAACATTTCATACT[C]AAATTACAAAATAGTCAGTGAATATATGTGTTCTTAGTTCATGTTTCAATTTTCTAGCACAAGTTTTAGGGTTGCTCAAAAAAAAAATCTCGTACCGTAA
>Marker59403	Chr3	1077525655
TGAGAAATGTAGTTATTTGATCCTCATGAATACCAGGCCAGATGAACAATTAACACCATTGGCCGCTGATCTTTATCAAGTGCCTTGCAAGGAACGCAACA[G]GTTAATCAAAGAAAGTACGGAAGCGAGCAAGCAAGCAAACCGGCTTGGATTGGCTCCTCTTCTTCCAATCCTTATTATCCATCTGTTCGAAAGCATGAAT
>Marker37259	Chr3	727625852
GCTTTGGCACTCTTTTCATTCGACCTTGTTGCTGCAACAGCTGGTAGCACCACGCGATGCCGGTTACCTGATGGTGCATACTACGTGAAGACCGATGATCA[T]GGAGTAGCCCGAAGGTCCTAGGCAAGATGCCTTGCCTTTCGATCTAGTGTGATTGTTTTCTTAACGTTCTTAAGGCAAAACTTGTCTAACTATGTGTGTA
>Marker56744	Chr3	1036631511
TTCGGCCACCACTCAAACCATGCCCTACCGTAGATGGAGTCACATAGAGGCTGTTTGAATTGTGGCCAACAGTTACCATGCCAAATTTTTGGCGTTGACTG[A]CTGCCATGGGCTAGTGTTTGGATCGAAGCCCAAGTTCTGAAGCCATGCCAATATTTTGGTCGTAGCTGCCGATTCCTACGGGCTGATGTACACGAGCGCT
>Marker47504	Chr3	887893477
ACACGCATCCCGTGTGCCATACGAGCATGCATGAGTTAACGAGACGCATGCTAGCAGGCAGACCGGGAGGCCGAGGCGTGCACGCGTTAACTATGCACACA[T]CTATGAGGCGTGCTAGTACCTGTGTGAAATGATGGTAGGCGTGCTAGCAGTCCGCTGGGTAGGCTCACCGGGAGGCGAGCTAGCCCTTTGACCACCGCCC
>Marker53310	Chr3	980156218
GCCGAAAGTAAGTGTACGTGATGATTCCATCCTAGCCTTTCCACTGCGGACCCCCTCATGATAGTACGGTGTCTCCTACGACTCAAGTCCACCAAAAAAAC[A]CAAGGGAGACGACACGTGTTATGCTTAAAGCTTCGAGGGGAAATAATCATCTCGTGCCAAAGTATTAATCTCTGAAATACTTAGCACACATGATTAGTCC
>Marker40911	Chr3	790879631
GAACCTTTGGATATCATGTGATGTTCCTTTTGCTTCTTGGTACTTTACAAAACCCAATATTCATCGGTATCCTCCTGAGGCGTACACATGCTCACTATACC[T]GACATCCTCGTTACCGGTTTTATTCTTCTTTCTCACTGAAGTGTTCTAGCATCCCATGACATAATCACCTGTGTTTGACCAGACGATGATGTATGTTGTC
>Marker4872	Chr3	90163968
TTGAGCCAAAGTATTTAAAATTGTGTTAAAAAAGTATTTGAAAAAGTGAAGAAGCTTTCAACTTTGGAACCTGTCATATTCAGATGTAGAGTTCCCTCTCG[C]ATACCGGAGAAGTTAACTTACCTTTTCTTGTCTTGCTCGAAAAGATGCCCGTACATTTGGAATTTCTTGTACGCGACATCTGGAATTTTCTTGTGCATGT
>Marker45350	Chr3	859721809
GTATCATTCTTATGTATGTGTACATGAAGATAATTAGCCACGCGGGTTGCATAAATTACACCAAACAAATCTCCACTTAAACCGTTAAGATGTAACCTTCG[A]TGCAACAATGGCCCCCAAGTTATATTGTCTATCACCTGATACCGCGCTCTTGAGGACACTAAGATCTGGCACGCACATGTGGCAAGCCTCATATTTACCG
>Marker54948	Chr3	1008847504
GATGATTTTGTTTATCGTCGGGAATGGATGGGACCCATGGTGAGATGGCACATTGGCGGTGCAAGCTGGGAACAAAACGCAAATGCTGGGAATGATTCTGG[T]TAACTGGGAAGAAACCCATCAGTAGAGAGTAAATCTATTCTTTGAGAGGTTATAGCATAACCAAGAACACTGTGAGCAATCCCGGTTAGTACCGGTGATA
>Marker9204	Chr3	165277102
GTCCGCGTACAACATCATCAACAACGAGCTCGTCAAGAGTAGTCCCACCAGCGTGTTTCAGCGCTGCATCGAGCAAGACAAGGGCGTGGACATCCTCCTCG[A]ACATACACCAGGGCGAGTGCGGGCATCACGGCGCGTCACGACCCCTGGTGGCCAAGGCTTTCCGCCATGGTTTCTACTGGCCTACGACCCTCCAAGACGC
>Marker50475	Chr3	943274298
ATACGACTAGATCTAGATGCATCCATATAGATCTAGCACATGATATGTGTGATTTTGCGATATCGCAGGTACATAAGGCCGGATCTTGGCAGATCCTCTCT[C]GACGCGGTCATGTAGAGGGCATTATGTGTCAATATATAGTAGGAAGTTGGCATGTAATACGGACACCATGAGATATGCATTTTTGTTGGCCACAGAAAAC
>Marker7450	Chr3	137067445
TGTTGACCTTGGACAGCCTGTCTCGGATGAGCTTTGCAGTCTCCAAAGCACTCACTCTGCCATACTACACTTTGCTCAGATGGCCACATATGATATTCTTC[T]GCTTGACAGTTGAGTTGCTTGAATTTCTTCACATCAGCAGCATTCACGGAAGGTGAGATGGAGGGAACACCAGTTTCCACAACGTACCAAAGATCGTTGT
>Marker27503	Chr3	499040325
TAAAAGGTACACGAATGGCCTTCGCCCGCGTCTAGGTGCACTGGGCGAAGATGAAGGCCGCTGAGATAGCGACTGTTGGGCCGCCAGAGGGCAAGGATCAC[T]CGAAAGCCGGAAAGGTATTTTGGTGATGTCCTAGAAGGAGCCCGCCTTGTAGAGGGCCAGTGCTCAAGGATGTAATCTTTGAGTGATTGTATTCGGATTT
>Marker39948	Chr3	774430507
AAGGTACTATAAATCTGGCTCGACATTTCGGTATTAAAAATAGTTTGGAACCCACAGAAATATGTGAATTTGGCCCTAGCCAACCAAGAAAAATGGACTGC[T]AATAAATTGCATAAGAAGTCTTAATGAGCTATATATAAATTATTAAAAAAAGAGGGAATGGTCTAACTTATGGGCCTATTAAGTTGACGCGTATGCAAGA
>Marker50286	Chr3	941008972
TTTTGACACCGACAGTGTCCTACTCCGACGTGTTGATCCGCAACCGTGAGTGGAAGTCCCTCAACCATCGATGGTACACCACTTGTGTGTTAGATGACCCA[T]CAAGTATAAGGGATCTATCGTAGTCTTTTTGATAAGTAAGAGTGTCGAACCCAACTAGGAGCAGAAGGAAATGGCAAGCGGTTTTTAGCAAGGTATTTTT
>Marker50143	Chr3	939084699
TTTCCCATTGCTTGATGATGTCATGGACAGGTTGTGGGCGTTGCTATACTACAGTAGGTTTGACATCTTGTCTGCGGAAATAGATAAATAGTACTCACTTT[C]CACTTGCTAAGGTAGTTTGATAATGCCCGCCAAGCATTCATTGAAAAGAAAAATGATCCATTGATTTGCCATTGCATTTCTTGATGAAAAGAGGTTAACT
>Marker58347	Chr3	1062388399
TATTTAGACATACACAGCAAACCATTCTGCAGTAGCGCCCTTGTTGTCAGAATATGAAAAGGCCAACAAGGAACAAAGCCTACATTTGGTACTAAAATGCT[C]CGACCATTCAACTGCAGAACCAAATTAAGAAAGGTGGGAAAATCTGAGACTACAGTTGCAACTACTCCCTCCGTTCCTAAATATAAGTCTTTTTAGAGAT
>Marker10283	Chr3	179470911
TGCGAGAGAATGAAGGAGTTGACTAAGTCTACAAAACTTACGTGCAAGCCCACTTGGGCCGCCAAGTCAACAAGACAACCGGGTCCCACCGATCAAAAATA[G]TTGCTAGAACGAGCTAATACGAAAATCAGTGGTACATGTCACTCGGTGGCCCCTACAACGATGGTTAAATGCAATTTTGGGAAGCTCGTGGTTTTCTATT
>Marker5144	Chr3	93381979
TTTTTCTTACCATGAGATCCCCTCCTGGATTTCTTCATTTCCTCTAGCTCGGTGGTGGCGGCATTTAGCTTTGTCCGGCTTATTTCAAGCTCCTGGTACAG[A]CATGTTGTTCTTCTCTTTGAGAACCTATGGACGTAACGATCCTTAAATCGGTTGGATTAACCACTTCAAGTCTCGGGGGCTACTGGCATATACTTGTTAA
>Marker48624	Chr3	907475513
GTATGGTTAGCTCATATTTTGTTTGGTTTGAAGGATGAAATATGATTGTGGATAGCAAATGAAGTGTTGCTTTTAGATAGAAATCAAGAATAGAAGGTGCC[A]GCGTCAAGTTTGTACTCCCTGTTACCATGAAATCTTCTGCAGCAGAATGCCAAAAGAAGAAGAGGATTAGTGCACAAGAACTTGCAATAGAACATACCCA
>Marker24822	Chr3	431694420
GGCGATAGAGAGGATGAGTCTGCTACAAACCCTCAAAGAGATGCAAAAGCTGGCGGGCTGTGTAACCTCGCTAGGGCACTTCATCTCAAAGCTTGGCAAGC[A]GCACCCTCCCATGCTTCAAGATGATAAAAAAGAAGGGCCCATTCGCGTGGACCCCGGAGGCCGATGCTGACTTCCAAGATGTCAAGAGGTACCTCACAGC
>Marker2733	Chr3	46635254
CAAACTGAATCTCTCATTTGAATCTAGTGTGGTCAATGGCGCACTTGAATATCTCTCGAAAGATCTTGGGATTGCTGAAAATGCTGTGTTACAAGGTATGC[G]CATTCTTCCATCTGCTTGTATATAGGCCATACTTTAATTAGTGTAGTTCTAGAACCTTTTAGTACACACCGTTCTCTTAATTTTCCCCCATCGATACATC
>Marker16830	Chr3	290441604
GAGGAGCAACTGCTGACTTCGTCCGGGCGCGCCTCGCGAGTACCTGTAGTGAGCGCAAGAGTGGTTGGCGGTCCGGCCATTGACCAGACAGAACGTGCGAC[A]CGTGCCTCGGCCCCTGCTCACGAGGAGTGATAGGGCGGGGTCGCGGATGTAGCCTAGCTCAGCCGAGCAAGGCGAAAAATGGACTGGGCGAAGAAAAACT
>Marker2599	Chr3	44029595
TCGTCGGTATCATCATACCTAGTTCAATATCATTACCGGCAAGTCTATTTACTTGTTCTGTAATGCATCATCACGTAACTAACTCATTAGTCACATATTTC[A]TTGCAAGGCTTATAGTGATGTACATTACCGAGAGGGCCCAGAGATACCTCTCCGAAACATGGAGTGACAAATCCTAATCTCGAACTATGCCAACTCAACA
>Marker52505	Chr3	970778007
GTGGCAGCATTCGGGTACAGCCAGGAAGACAGTCTGGTTACCTGAGAATCTTTCTCGGGTGGTAAAATTCCAGCTCCTGTGATCAGGTCGTGTACCATCGG[A]AGGCGGGCGCAGGCGGCGGTGACAAGTCATCCCACCCTCCCAACCCTCTATGGTGGGGATCGCCGACGGAGTAAACATGACGGGCCATGCTGATTCAGGT
>Marker7989	Chr3	145900054
CACACTAGGATCAACACTCCCCCTATATTTTATAGTCCGATAACATCTAACAGTGAGGAGACATGTAAGCGAGTAAAGTAGTAAGTGAGTAAAGATGAAAT[C]AGGAAATAAGCATGCAACTCACATACTACTAAAGTACTTGACATTCATAGGGTAGCATAAGTCTCACACAATATAAAGTTAACCAGGTCTCACTAGCACA
>Marker8383	Chr3	153024431
GGTGGGTCGTGAGTACGGCCCATGGACTGTGGATCGTATAGGTTGGTACCCCTGGTCCAGGACACCGTCAGTAACCTCTGAACTTGTCTTCAAAGTCGAGG[A]ACGGAAGTTCCATCGTCGGATCAATGTTTCTGGCTTGAAGTCTTCGGCTTGACATGCGAGTTCTTTCTCAAGGTGGCTTTTATTTAGTTCTGAGATCCTT
>Marker58211	Chr3	1061080399
TGGCTTTCATGGACCTACTGGTGGTTTCGTTGAGGGAGCTTCGGGGCCAAATCAGCGCTTCCGGGGTAGGTACCGCGGAGGTAGGGGAGGGGGTAGGCGAC[T]ATCCCCCTCCACCACCAAGGCTAGTTGTTGATTCGCCGGTCGTGCCTTCGGTGGAGACGTCGGGGGCCGCCACCCAGACTCTTCCTACGGCTGCAGTCGA
>Marker59760	Chr3	1080417325
CTAAAGTAGGGTCTTGTTGGTTACGCTGGTAGAATGGTAAGAGTGTTGAGATGATTCAAACAATCGTCTTGAGTATACTGTTTCGGCAATCAACACATTGT[C]CGTGACATCATGGGTCTTCATCGTGGGGCTAAAGTGTACAATCTGTGAAGAGTTCAAACCTATTCGAACATTAATGTTCTTGATATGGACATGGTACGAC
>Marker13691	Chr3	240851231
CTATCAAGCAAAAAGCGCGCAGACAAGCCCCGGAGAAGCAGGCTTTCATCGTCCAGGAGGTTAGGAAGCTGGAGGAAGCAGGTGTCGTACGGGAAGTACGG[A]CACCCGGAGTGGTTGGCCAACCCCATCATAGTCCCGAAGAAAGGAGGCAAGGAGCGCATGTGCGTTGACTTCACGAGCCTCAACAAGTTCTGCCCTCAGG
>Marker55484	Chr3	1017126586
AGGGTAATAGTACGCCGATCGAGTCGGCATGTATTGTGCTTGTGATTAGAGCATCTACAGCCGGACTTAGTAAGTTCGGGCCCCTATACGTCCGCTAACAC[T]GTCCGGGCACGTCCGCGGACATTGACCGGACACTTTTTATACCCGCGCCTCCGCACCTGTGTATCTTATATTCGGTCCTCTATATTCATACTAAACCATG
>Marker21621	Chr3	355843020
CTCTAAATCTATAAAAATGATATCATGTTTATTTTCCTTTGAAATATGGATTATAAGAATCTATTCCTATGAACCAATTGGCTCTAAAGGAAAAATTCCTA[C]TAAAAATCATATCATATAGAGTTCCTATGATATTCCTCCACACCAAAGGAGGGTTGAAATTGCTGCAGGTCATACTACGGTCTTTCTTTGTACACTCCTC
>Marker22267	Chr3	370294662
GAGAACTCCGCCGCTGTCCTCCACTGTTCCAGGTACGTCTTTTCTTCCTCAATATAGATCTGCATCCTCTAGGGTTCTTCCCTGTTCCTCCGCCATTAGAG[A]CTTTTAACGGAAGCTTCATCTTGTTCCTCTTAAACGCTCGTTTCGCAGAAAGTTTTTGACCTTTATGCCCAGTTCTTAGATCTTTACCTTTGTTCCACTA
>Marker29721	Chr3	556056689
CGCTGTTGCCGGGGAGGCTTACGCAAAAGTCATATACCAAGTACCTATCACAAACCCTTATCCTGCGCATTACTTTTATTTGCATCTCGTTTTCCTCTCCC[A]TCACTTCATCATTGTTGTTTTATTTGCCCTTCTTTTTGCCGTGTGTTTACCATTCACTTGCTTCTTGTTTGCTTCTGTGTTGGATTGCTTGCTTGTTACT
>Marker41486	Chr3	799307927
CCATGCAATGCTCAAGCACATGATGCAAGATATGATGCATATGAGCATGGGTAGGATATGATGCGTCTCCAAGGAACATGATGAGTGCACATGTGACATGA[T]CAATATGCAAGAACACAAAACATGTAGGGGACACAACATTCAAAGAGTGAAAGAACCACCATATTCACATATGTGGTTATGTAGTTGAACTAACCAAGTA
>Marker39878	Chr3	772433792
TATTTGATATTAGCTCGTTAGAAGAATGGAGAACCCAAGCTTATGAAAATGCAAAGTTATTCAAAGAAAAAGTTAAAAGATGGCATGAAAAAAGAATCCAA[G]AAGCGTGAGTTTAAAGACGAAGAATGTGTTCTTTTGTACAACTCTCATTTTGGATTTTTTTTTCCAGGGAAACTCCTCTCGAAATGAGAAGGCCCATATG
>Marker7680	Chr3	141530868
CGAGTTTTAACCCTGACAACCTTCATGAATAAGTTGTAACCCTGACCAGCTTAAGCTCAACAATGGCCCAAGTCAGAAGGGCCATAAAGTTGCTGCTTGCG[A]CAGCTGACTGCTGAAAACTAGTACAAAAAAGCAAGCATCAGGAGCAACAATCATACTCAAACCAAACCTTTAGCATGTAAATCTCAGAACCTTAACACAG
>Marker53507	Chr3	984689802
TGTTCGTGCACACACCTATTCTCATGCAATGATGTGTTTGAATCTGAAATTTTGGCAATCAGAGAAGGATTAATGTTGGGCTTGCAATGGAGTAACCTTCT[C]TATTGATGTGGAGTCGGACTATTTGGAAGAGGTCAACATATGGTGAGAAGCGGAGATGTTAACATATCGAAGTACACTTTGTTGATAAAAAAGAGGTCAA
>Marker22542	Chr3	376166331
TTCTATGGGATAATCCTTCGAACAGTCGATCGCTCCCTGGCCATGGTTGCATGTTGACTCCGCTAGAGTTGCTGACGCTGAGAGGTAGTAGGATTTTGTCC[T]GATGAGCAGGTTAGTAATGGAGTTTGATCATTTAGTACTTAGTTATTCCATTTCCATCCCGTAATTTCTCCGCTGCCCACCGTCTTATATATAGGTATGG
>Marker26568	Chr3	475141650
GGGGGAAAACAATGGTGCTTGTACTTGCGGGTGCAAGGATTGTTTACTTTATGCATAGTTCTTTTAATACAGTTGTCTGTTGCTTTGAGTTTACACTATGG[A]GTGGGACTCGCAACTTAATACCAGCGAGATGTTCTGGATAGATATCTCAAGGTGGATGATTAGTAGTAGATGCAGATGGATTTCGGTCTACTTGCCTTGG
>Marker50039	Chr3	934945692
AGCTTCGTCCACATCAAGCATCTCCATAGCCATCTCATAACTTTCAACCCATGCCTCCGGAGCCAGATCCGCTGTGTAGTTGGGTACCTTGCGCGGGCCTT[C]TGAAGTCTTTGGGTAATTTCACGCTCCGTAAAGAGGGGATGAGACACTGCACCCAAAGGAACTGGACATTATTCCCGTTTCTGTGGTGGTGGGGTGAACC
>Marker51027	Chr3	949676180
GTGGCCAAGGCGGCAGGGGTATCCGACCCTTGCGTAGGCAGCGAGAGGCATCGTCTTGCCCGTTATAATGCCACATGGGAAACCCTCTGGACTGAAATGGT[C]TGGATGCATCGCTTTATCGTAATAGACAATACTTCGATTATCAAGAGTTCGGAGTGGGCAAGTACTCTGATCTTACTAACTAGCTTCTTAATCTTCGCAC
>Marker54095	Chr3	997582562
ATCTATGTTAAGCAGATGGACAAGATGCAACAACACAGGAAAGATTTATTTAACACACGGTGTGCCATACAGTTCTCATAAAAAGATACGGGTACACCCAC[T]GTGGCAGTTACGTCTAAAATATAAACGGTAAATGAACAGGGTCCTGGGAAAAAAGTCTCTCGTGCTGGGGGACACTCTTCTTCTATCGGTGGGAGTGGGT
>Marker54768	Chr3	1006327597
GCATAAGCCTTGCATAGTGCTCTCCAATTTTTGCGTTCAAAATAGGAGTAGGTGTATGCATTGTATAATTTTACGGCAAAAGTATAGCCATGCTCGGTCCT[G]CAAGTGAACTCTCGTTACCTCCATACTTTCCGTAGTACTGAAACCAATCCTATCCAAGACATGCATTCTTGCATGACAGGGGATACGCTAGTAGAATTGT
>Marker51556	Chr3	957442175
CAATCTTGGTCAGCATTTTGTACTGTTTTGCTAAGTGATAGTCCATTATGTTTTTTCCAGGAATTGCAAATGCCATAGACCTAGCAGATCGGTTTCTACCA[G]AAGCTTGAATCCTTAAATTGTAAGCATTCTTACTATATTTGCTGTAGTGAAAATTGAATGGCTCCTTCAATTTACTTGCTCATGTGTTTGTTGTTATTTC
>Marker54704	Chr3	1005208047
ACCATTTCTTCGTTATTCCGTGGATCCTTTGTAGTCCGTGACTCTGTTGCCGTCATTCGTGTTGGAATTTGCACTGATCCTGGGTTGCTTGCTTGAAGCCG[C]TCTTGCTCTGTTAATGGAACACACGTTTGTAAGTATGTTTGGTCAATAGTACTACAAAGCCATCATTCGTAGTATTGACCAAACATCCTTACAAATATAG
>Marker31169	Chr3	589972735
TAGTGCATATAAATTCGTTGAAAACTCAAATATTTGTCCTTGGGTGCATGCTTAGGTCCCATGCAAGAAATGGGAATGAATTTCAAACACCATGGCACTAT[C]TGATTGCCGGCAAAACATTGAGATGAGCAGACTAAGGCATAGCCTAGTGGTGGGAAGGTGCTGCTGCCTTCCCACCCACCCAGGTTCAAGACACGGTACT
>Marker59547	Chr3	1079453708
GATGGTGCTATCATTGTCTGGGTCCTCGATCACCGCTCCCTGGTAAGCGCGCTCGAGCGAGCACACTGCGTCCTTCTCTTCACAAGCGATAACGATGACGC[T]CGCCGCTTCCTGGCATCTTGAGGACATTGTAGCCGTGGTGAGTCACTGCCATGAACTTGACCAGGGCTGGGTACCCGAGGATGTCGTTGTATGGGAGATG
>Marker57937	Chr3	1057815796
TGGTTTGCTATGGTGTGTCGTTCGACATAGAAAGTCGATGGGGGTTGTGCTAGTGGTGTGAAAAGAAGGTGTCATGTCAAATAGGATATGATACTAAACTG[A]AATAAAATTGTGCAGTATTTTTGACTAGAAGGTTTGGTCCGATTGATTAGCTGAAGTAATGAATGCATATTGCCGTACTCGTGACAGGACAGGAGACGTG
>Marker45525	Chr3	861068774
CAAGAATGTATGTCTTGGATAAGGTTGTTTTCAGTACTATGGAAACTATGGAGGTAAAGAGAGTTCAATTGAGGACCGAGCATGGTTATTCTTTTGCCGTA[T]AAATTATACAATGCAGACACCTACTCCTATTTTGAATGCAAAAATTGGAAAACACTATGGAAGGCTTATGCATTTGAGCCTGATATGCTTATCACCTTTG
>Marker21079	Chr3	348793083
GATGGACCTAGAGGGGGTGAATAGGTACAATTACAAATTTTAATTGTTACTTAGCAATTTTAGGAAATAATGCGGAATATGAAATTGAGCCTAACAATTTG[T]CAAGTAAGATTCTAGGAGCTAAGCAAGGTAAGATAAGGAACACACATATATAAGTAAACAAGCACACTATGAGTAAAAGTAAGGACAAAGAGACAAGTAA
>Marker49014	Chr3	912810708
ACTTGAGGAAGTCAAGATCGCCATCATATAGCTCAATTCGATGTTGTCCAAGGCAAAGGTTTGCCCTTGATAGGTTTTCTATTTTACCGATCTCATGGTGG[C]TAGTTGGGAGACCGGGTTATAGGATCGATTGCCGTACTATCAAGGGGGGCTCTTGATGAGTAGCTTGATCTCATCGTTCGTAGAGAGCTCAAACCATTGC
>Marker5081	Chr3	92490952
AAGATGTCCAAATTGAGATAATTCCCACTAAATTCATGCAGTTCGGCTGACAATATTTTTATTCTACTCTGGTTGACAGGAGAAAGGAAACATATATAGGG[A]ACAGGGAGATTGATTACGTACCAAAATCAATGGAGTTTCCTAGACGCACAAGCACCATAAGGCAACGGAGAAAAGTGCCCCCCCCCCCGCCCTAAGATCA
>Marker38260	Chr3	741159787
AGTACTTCACTGGGAGCTCGATGAAGAGTGTGGCCGTTTGCTTGTGACGTTTCGACGATCAGTAGTGGTTTCTACTAGGATTCGATCCTGACCTGTGGTTT[C]TATGTTGTTTTGGTATCTTTCTTTGGATCTTCACCCGTAGTCGGGTTGTGATGTTTTGAATGATGTATTGCTTATGTAATGTATTGTGTGAAGTGGCGAG
>Marker4353	Chr3	80587031
GATACTCGGGTCTTCCCACCTATGGAGTTGCGACTTCGCGGATCGTGGGCTTGTGATGGGCCAAGTTGGAACACCCCTGCAGGGTTTGAACTTTCGAAAGC[T]CGTGCCCGCGGTTATGTGGCAGATGGGAGCTTGTTAATTCCGGTTGTAGATAATTTGACACAATGTTTCTAATACACTACCAGCGTGTGTACCGTGACTG
>Marker32429	Chr3	621070692
CCCCTTACAAGAAGGCCAAGGCATTCTCGGAGTCTGACCTAGATAATCCAAAGATCTTCACCAACGTCTCCTCCCACAACAAGCTCATGAGGTACAGAGAC[T]GAGGGGAAGGCGAGGAAAGGGGGGGACTTTAACCCGAGCCAGGATCCTTTTGATACAGAGTTGGTCATGATATTTGGTGGAGGGAGGCCCCATGGCGCCC
>Marker200	Chr3	6595261
CAATGAACATCACAACCTGTATGTGTGGCATGCACTTCAATGCTTGGTTAGCACTGTAGAGCATGGTTAATAGTAAAGCCAGTTGATGGTTGTATGATGTT[C]GCCATGTTATATATAGTCAATCTTAAAGCCGATAAGTACCATAATTAGATGAAAATAAGTACTACTTTATTAATACATGCCTCACCTTCCGCTCCTCTTC
>Marker8283	Chr3	150785800
AATAAGGTTATTGGTGTAGATAAGGTTGAAATCCCAGATTTTATCCCCTCCTGTTAAGAACCGAAGAGTGAACCCAAATATGTACACTTGACTAATCATAC[A]AAATTGCTAATCGGTGGTTGAATTGCTAATGATTACTCTCGCATGTTTGTGCGCGCGCATTCAGCTATAAGATGATATTTTACCAAGTTTATGGATCTGG
>Marker52775	Chr3	973565281
CTCTCCTATGTTTTTGATATGTTCCTAGAGAAAATTAAGTTGAAAGATGTTAGTAGCAATAATGCGGACTAGGTCCGTGATGTGAGAATTATCCTCATTGA[C,T]TGTGCAGAAGTATTATGTCCTTGATGCATCGCCAACGCTACCAGCGGGGAGATGCGGTTCAGCAGGACGGTGACCAGCGTCGGATCAGGTCAGGCGACAT
>Marker55126	Chr3	1011546319
GAATGTTAGGTTGCTAAAACAAAAGGTCGACCAGAAGGATGGTGACTTTTACAGTTACAAAAGTAGGAACAAAATGTTCGTGTACTCGATTATATTTACAA[T]CTTTCACCTTTCCAAAAAGTTATACTACTATGATTAATTTTTAAGTCTTCAAGAAGCTTATTCGTATGCTTGACTGATTCGGCTTCTAGAAACTAGGTTA
>Marker52360	Chr3	968143764
CAAATACAAATGGGAATACAGATCTTCCTACATTTTGACCGTGTACAAAAAATTGTACAACCAAATCGGACAATGGCGGTCCGCATTGCACTCCGCCGCTC[T]CGTGGAGAACAACGCCCGACCGACGAACGGATCCGTCCGCCGCGACACCATAGTCCCGGCTCACCACGCGCTCGGGTCCTCTGGTGTTGGATCCTCGTGG
>Marker57733	Chr3	1053839844
TTGAGTATATGATTATTAGGAAGAATAGGATAGACTAGGATTTGGTCCTGCCATGTCTTGTGCTCCGAGTTAGTCATTGTACTCCTATATATATGTCCATG[T]AGGCTCAAGCAATACATCAACTGTTCCATCAAACCTCTCTCTCCCTTCTAACACTATGTATACGTGAAATTAGTGTCCGAGGCAAAAAAAGAAGAAGGAA
>Marker51320	Chr3	954953861
CGCCGTGACGTCATCTCCCCGGATCATATCAAGTCGTCGTGACATCACTTGCTTCATTAAATATCTGTACCTGTTTTATTTTGTACTCATTAAAAGCTCCG[A]AATATAGAGGCGTCAGTATCGTCCCATATCCACCATTCTGGCTCCTCGATTCCCGCACCTTCTATTTTAGTTTTTCGGCTTATAAATAGGGTAGAGGTTC
>Marker5509	Chr3	98975905
ACCAATGGTCTAGCGTCATCGTTACTAACCACATCATCATCAGGTTGCTCTTGATAGAACACTCCCTCGTATGTCATGGGGTTAATATTGTAGTAATCGTC[T]TTCATTCGGGTCCGGAAGCTTACCATGTGGCGACACCTTGAACACAACTTCCCAACCCTTTAGGTACTCTTTATAGCATAGGTAAGGCAGATAATAAACT
>Marker15105	Chr3	269373170
GTGCCAGCAGGCCAGCTCCTTGGCTTCCTGGTGTCTGAACACGGCATCGAGTGCAACCCCGCAAAGATCAAGGCCATTGAGAGGATGGAGAGGCCAACTCA[G]CATACGAGACGTTCAGAAGTTCACTGGGTGCCTGGCATCACTCAGCCGATTCATCAGCCGGCTAGGCGAGAAGGCACTCCCTCTGTACCAATTGATGAAG
>Marker13846	Chr3	243259229
GTGGGGCCCACTGGTCAGGTTTGACATGTCAACAGTCAAACTGCTGACTGGGCTGCTGACTCAGCTCAGTGGTCCCACTGTCAATCCCACTGACCACTGCC[T]TGGGTATACTTTTGAGTGTACCTAGCTTTTAGCCTTTCCTTTAGAATAAATAATGGTTCCAGAAATTGCTAAAACTTTAGAAAATCATATAAAATAATCC
>Marker22174	Chr3	367413245
TTATGGGATTGCTGAGTCCTCGTGGCTCACAGATAGTACAACAACAGTTGCAGGTGCAGGTTTCCGATGACTTGACGTGAGAGTGATATCGTTGTGTTGGA[G]GTTCTTTCTTCTTCTTCTTCTTTTTCAGTCTTGGGTTAGGTTCCAGGTCGGCAGCCTGGGATAACAGATGGATGTCTTTGTGCTTTTCATGTTTGCATCC
>Marker12397	Chr3	223034094
TTCGTGAGTGGATGTCTCCACAAAATGTGAGCCAAGTACATAGCTTCCTCGACTTGCAGGTTTCTACCGCCGGTTCGTGAAGGATTTCAGCATCATTGCTG[A]CACGCATGAATGAGTTAACAAAGAAAGACACTCCATTGCAATGGGGTGACGCCCAAGACAAGTCCTTCCAAGAACGGAAGATGAGATTGACATCAACCCC
>Marker10877	Chr3	194707773
AGCAGCTGTGGTACATGCTTTGATTACGTGGAGACATCTGTTGTTGGGCAGAAAAGTCGACATCTTCACTGATCACAAGAGCTTGAAGTACATCTTCACAC[T]AGCCGAATCTGAACCTCCGTCAGACTCGTTGGGTTGAAATGATCCAAGAGTATAATCCCAGCATTGAATACACTCCTGGCAAGGCGAATGTGATTGCAGA
>Marker50941	Chr3	948224024
GAAGTTCGACTACATCAACCGCGTCACTAGACGCTTCCGCTCCCGGTCTACGAGGGTACGTAGACACACTCTCCCCTCGTTGCTATGCATCTAGTAGATAG[A]ATCTTGCGTGATCGTAGGAAAAATTTGAAAATACTACGTTCCCCATCACCTGGCGTGTGGGGCCAGACGCGGAGGACCCTGGCGTCTGGTCCTGGTGTCC
>Marker8142	Chr3	148879612
GACTAGCTAGCTAATGATCATTTGTCTCTCTCGCTTTACAGAAAGACAAGACGTCGATACTGATCACGGCGAGGGAGTACGTGAACTCCCTCAAGTCCAAG[A]GTCTGCGACCTCGAGGAGAAGAACAAGGCGCTCCAGGCGCAGCTGGCAGAGTGCGCCCGCGCCGCCGGGGTCGAAGAAGACGACGCCGACAAGGTCGAAA
>Marker26276	Chr3	467074922
TGTCAAAATGTTCATTGTGAAGTACTCTACATGATGGTTGCTGTAGCATTCATGTTAGGTGCCATATTGCCATGTTAATCTCTGTTGCAAAAGTGCATGTG[A]GCTGTTAAGTGCTGAAACTTGTTATGAGATGCTGATTTGACTTGTTCATAGCTATTGATGTGTTTGTCTTTCATGCCACATGTCAATATGTTTTAGAAGC
>Marker26416	Chr3	470174037
TTGTACTACATCTCACACGGTTGCTGATAATAAACTGTGTGTGATCTACTGATTTTAAATCTTGATTTGAATTACATAATGGGGTCACAATGACAATGGAC[T]GATGTTTGAATTGCTAGACCTTTTATCTGGACTGAACATGCAACTATATGTGTGTCGTAAAAGAATTGGAATTATTCAGGGTTCGTTTCAACATTTTATA
>Marker33202	Chr3	640863375
CTCAAGACATGGAGGCACATTCTTATTGGAAACCATTGTGATGTATACACTGATCACAAGAGTTTGAAGTACATCTTCGCGCAGAAGGAGTTAAACCTCAG[T]GCAAAGGAGATGGTTGGAGCTTATAAAGGATTACAACATGAGGTTACATTATCATCCATGAACAGCCAATGTCGTAGCAGATGCTCTAAGTCGCAAGAGT
>Marker11996	Chr3	213141946
GCTTCCAGCCAGGAGGAGTACCTGTTGTTGCCGGATCTCCACAATAGTGAGATCACGCTCGCCCGTCGGCAAGCCGCCAATCAGCACCTCGCAAGTTGCGA[T]GGCCGAGGAAGAGGCGTTGTGTCGGCGCTCTGGGAAACGGCCGCGCACAAGGGCACTCGTGGTGCGCCGCAAGCGCTCCTGCGAGCGCCGTGGCTTTTAG
>Marker38466	Chr3	743664804
CATGGAACAATCCTCCTCCAATTCGCTTGTCCGAAAATGCCTAACACTGGGAAAACATTCTCGGATGGTATCCCTCTTCGCTAGTACCGTGTAGCACCGCC[G]TTAGAACACCCTAGCACTGCGTGTTGAATTGTCGTGTTGCTTTGTTGCATCTGTATGCTTTGTATTTATTGTTTCTTCCCCCTCTTCTCTCCGGTAGACC
>Marker43066	Chr3	822151520
TGGATTCCTCTCGATACTACGATTCCGTTTTTGCGATAAGTTTATAACTTATTTTTCGGATAAATCTACCTATGGTGTGGATTTCTCTCCCAAGAACTGGC[G]TGACGAATACGTCGCCGACCAATGTCGATGTTCTTGGATCACGAGAGACTTGTTGACTACACTATACGGGAGTCGGTACAAATCGTGATCCAGATGATCA
>Marker49589	Chr3	929025136
TGACAAGAAAAGAGAACAATATGTTACTAATACATAGGTTTCCGTTTCCACACAACATGCATTTTTCTGAGTACAAACCTTTTGTCTTGTCAGTAAATATT[G]GGACCAATATCTGACCCTGGACCACCTCTAATGTTCATGTCATTAAAGTTATTCTGAGTTCTTGTTGGAGCAAATCCTTCCCCAGTCTTGCCTCTATCAA
>Marker26765	Chr3	479583174
TCGTTTAACAAAGCGATAGATTCACTGGTCCATCTTATCATAGGTCATGGCGACATGCATGTAAGACCAAAGTATGAGTACGTGCATGCATACCACCGACG[A]CAAAGTGGGGGTGTGGCAAGCACCCTAGCTATGACCTTAGACTGTCATTATAGATATATCCAAGGGGGGTTTTCCAGTTTGCGAGGCGGGTGCCACCAAA
>Marker52578	Chr3	971853366
CGCAGGTACATCAACTCGACGAGAAGCCACTAGGGAGAACAAAAGAAAATAAAAGGAACAAAGATCAGATAGAACAAATACAAGATAGAAGCTTCGTCCGA[C]CATCTTCGTGCTGAAAGCTCATGGAACATGTTACAAAAGGGTTTTGTCATCCCCGGATCAGCATAGCCAAGGATCCTTTAAGATGCAACTCCCGATCAGA
>Marker49129	Chr3	915855234
GGAGCTCGGCGTTGTTCTTGACGGACGTGAGGTCAAGGTCGTAGACGTCGTAGTTGAGCTTGTTGGCCATGGCCGAGATCAGCGTCGACTTGCCCGTGCCG[C]GGGGGGCCGTGCAGCAGGTACCCGCGCTTCCACGCCTTGCCCACGTCTGCGTAGTACTGCTTGCCATCCATGAACGCCTCCAGATCGTCGATGATCTCCT
>Marker43561	Chr3	831671118
AATTGTGTGGATTTCCCATCACTGAAAACAAATTTCACATGCTCATAGAATTCATCATGCACCTTAACCAAATCATGCCAAAAATTAGAACCATTCATAGA[C]AGAAGCAAACAAAGGGCTCGAGAAGGGAAAGTATTTAGCTTTATGGATATCGAACCAAAGAGTACCCGGGGAAGGTTTCAAGATCCGCCACCACCATTTG
>Marker15515	Chr3	275064521
GATGATGTTGCCCAGGTACAAAACCTTATCGAGCCAAAACTCGCACTTGGAGAACTTGGCATAGAATTTATGCTCTCGGAGTCGATCAAGAACCAGACGTA[G]AGTGCTTTTCGTGATCTTCTTCATTCTTGGAAAACACCAGAATATCATCCAGATACACAAGCACAAACTCGCCAGTATAGGGGTTGAAGATGTAATGCAT
>Marker47278	Chr3	885588061
AAAACCATGGAGTTGCATGAGGGGGTGCTGTACATCCGTGATGTTGAGGGGCCGAGAAGGACCGGAAGCGTGGAGACAAGACTCGAAGCAATGGAGCAACA[T]AGTTTTCAAGTGCCAAGGTATGGTGGAACGAGGACTCGACACCAACCCCATGATGATCTCGGAGCTTGCCAACAACCTCAAGATGGACTCAAGGATCTTC
>Marker25997	Chr3	461377195
TCCAGGAATAGCCTTGTGGCGAGCCATTGACTAGTCTTTTTTTCACACGCATTACATCGACACTCTCGCTCTTTCCCCCACACACACCTACGTCGGGGTGC[T]TACGAGGCATAGATGGACACACCGGCGGGTACTACATGTATTACAAAAGTAGTAGAAGGCAAAGACGGGACTTTAAGAGAGAAGAGTGGGGAAAGAGAAG
>Marker5131	Chr3	93253835
TTAGTACCATGACGATCCAGTGTTCATTGTTGCAACAAAATCAACAATGTTACATGAATGAGATTGACATCGAAGTATACAAGTGTACATGTGCAAGCATA[T]AAGGAATGGACATAAATTGTGAAGTAATTCATGATAAAGTTGTGCTTGTGCCGAGGGCTTTCAATAGTTATCTTGTCGAGGTAATTCACCATAACACATT
>Marker28153	Chr3	514108843
ACTGATTTTCCACTATGGTGACACCTTAATATATAAAAGGAGGCCCATGACGACTAGAGAAGGTATTTTGGACCCTGGACCTTTGTACCCACGTACGCGCG[A]TAGTGCCTCTCGCACCTAGGCAACCTTTGCCGGGCATGAGCGATGCGCTTTCCACTACAATCTACCAAAGCATGAGTAGGGTTTTATACATCGCGGCGGC
>Marker11244	Chr3	199469054
CCATTTGCAGCTAACACTCTTCGGAGCAAACCTTCTGTTTCCCCCCTCTCGTTGCTCACCTTCAGAATCGGTACTATCTAGTTGATGGCGCATGTGGCACA[G]TTGTTTGTCATATGTCGGCACAAATTCATGCGGTTCTTGCGATAAAGGCATCGACCATGGTTAATTGCGATAAAATCAGAGTCAATGGCTCGAGGAGGAG
>Marker16474	Chr3	284597673
TATTCCTTCACCTAGTCCATTTTTTGCCTTGCTCGGCTAAGCCGGACTACGTCCGCGACCCCGCCCAATCACTCCCCGCGAGCAAGGGCCAAGGCGTGGGC[T]GCATGTCCTGTCTGGTCCGCGGCCTGACCGCCAATCACTCTTGCGCCAACTGCAGGTACTCGCGAGACACGCCCGGACGGTGTCAGCGGACGCTCCCCTT
>Marker48865	Chr3	910727537
TAACGCGCCGCGGAAAAGAAATATTAAGGACACGACCAAACATGGTATATCTCAATGACATCATTCATTGGTTATGTTTAAAGTACTTACCAAAAATATCC[T]TCACTCAAATGAAAATCTCGAGAGGTTAATTGGGAGCTTTATGTGCAAGCCCAAGATCCTTCGTGGCCTAGGTGTGCTTAACCTCGAGAAATTTGTGACC
>Marker49755	Chr3	931611996
CTTTGACTACTGATCAGGTGTGCGGACAGGAGATCTCCATCCGCCCCATCCACGGCGCGGATGCCTCAGCCCTGGCAAGGCTTGCGAGTCTCATCGTATCA[G]CTGTTGTGCCTCATCCTGACAGTCAAGGTTGCCTGGGAGCTCACCAGCCTGTACCTATGGCGCCTCGCGCTCGCCAGGAGCCGCGCCGAGGCCTTCCGTC
>Marker42905	Chr3	819931989
GAGCTGAACGTGTGCTGAACGCGGAGGTGCCGTACGTTCGGTGCTTGGATCGGTTGGATCACGAAAATGTTTGACTACATCAACCGCATCACTAGATGCTT[A]CCACTTTCAGTCTACGAGGGTACGTAGACACACTCTCCCCTCTTGTTGCTATTCTTCTAGTAGATAGATCTTGCGTGATCGTAGGATTTTTTTTTTTGAA
>Marker59909	Chr3	1081783476
CGGCCCTAACCCGTTCGCATTCTCACGGCAAATGTGGAGGCAACCCGGGAGATCACACGGTATCGGCGTCTTGTGGACTGACCCTGCACAAATGTCGTCCG[A]CCTTCACCGCGGCCTCTACAAACAGAAATCAAAAAAACCATTAATAAACTCAAGCATATGGTTCTTTGTCTAGTTGATGAAGCAACGCATCGCAAGAGGA
>Marker13004	Chr3	231886666
GGACTGCCTGCTCCCGTCTCCCGTGCAGGCCTCACCGCCCCCTACTACTCCCACAGCTGGCCAGGGAATCCCTCTACTCACCCACACCCCATGTTATTTTG[A]CGGCGACGGCAGCCTCACACCGCACTCGAACTAGTGAACCCTCGTACTCCTCTCCGCGTGGGCATGCACTGCCGCGTCTCCCCGGCTCTATGTCATCCCC
>Marker22376	Chr3	372872780
CCTATCTAAAACACGTCAAACATAACCCCACCGTGTTCACTTCCCGAACCCCTTTCGGAAAATGACCGTCACGGTACTCACGCTGGTAGTGTGTTCTGAAC[A]ATGGTGTCAAGTTTTCTACAACCGGATATTAACAAATTCCCATCTGCCACATAACCGCGGGCACAGCTTTCGAAAGTTCAAAACCCTGCAGGGGTGTTCC
>Marker31098	Chr3	587715256
ACCGGAGGGGCCTAGGGTTTGTACATACCATCTTTTAGAGGAAGGAAAGATTACACTCGAACCTAAAACCTGCCATCATACGAATACAGGAGTCCTATCCG[A]GATACGAGACATGATCTTCGACTATGATCTTCACGGCCCACCTGTCCGGCTCACCAAGAGTTATATGGCCTCCCGATGACCCCCTATACAGGACTCCCTC
>Marker55755	Chr3	1021914026
TCGTCAGAGAAGAAAGCTCTAATTAACGACCACTTATGAATAAATGAATCCAACAAAGGTTGACAAGGATCAATACGAGAAGGTCCTCAAGTACATCGACG[A]TCGGTAAGAGCGAAGGCGCCACCCTTCTCACTGGAGGGAAGCCCTGCAGTGACAAGGGTTACTACATCGAGCCCACCATCTTCACCGACGTCAAGGATGA
>Marker51155	Chr3	951674930
TTGGAGATCATCAAACTGCCTGCATAACCGACGGGGTTAGAAGATGGCTTTGAAACCTGCTCTCACAGAAGCAGTTGGTAGTTTATCTGGTTCTTTCCTTC[G]AACTTTGTTAGACATCACGCAGTGGACCGGTTCAAGCTTGACCTGGTGGGTACCTCTAAATAACCATGAAAGGAATGCTTGTCTGGGCCTCAGGTCAAAC
>Marker30018	Chr3	562771413
TAAACCGTAACTCGGATGAAAATACTTTGTACATGAAAGTTGCTCAGAACGACGAGACGAATCCAAACACGCGGTCCGTTCGTCCACCACACATCCCTAGC[T]ATACCGAACCCGCAACTTTCCCCCTCCGTTTCATCCGCCCGAAACCGCGAAACACCGGGAATACTTTCCCGGATGTTTCCCTCCTTCGTCAGTATCACCT
>Marker55034	Chr3	1010421832
TAAAAATAACTGACAGGTGGGTCTCACATAGGTAGAGAGAGGGTGCTGTGATGTTGACCAGTCAACGAGACAAAATATGGAGCTATACTGTGAGGCAGTGA[G]CCGTATAATTAACTCAAGTCGTATATAATGACCGTATTGACCGTATTCTTAAGTACATGACCAAAGTGAGCTTTCGACACAAGTTCAATGACCCCAAATG
>Marker47459	Chr3	887685671
CCTAAAAGGTTTGAAGATCTACAGCAAGACCTTATCTATGGCGAAGAACCGCGTAGAACAGGACCTCATCTGTAAACGCGCAGGAAACCGTAGAACTGGGA[T]CTACAAGGAGGAGATGAGTTAACGTACCTGAGGCAACGAGAGCGAAAGGGCACCGGCGAATCTCTGGACACACTCAGGTTGATGCAGCGGCCGGGCTTGA
>Marker24364	Chr3	420122170
CTAAAAACTACCAATTTGGTCACTCCTAGCAGGTCTGACTGGAAGGTGGCGTCCCTCGCAGGCCTAATTCACCGGAATGCGGGCCACCAAAACAGTAAGTG[T]TGAACTCGTGGTGAACTCGTGCACAATCCCACATGAACAAGATTACTATGTGCACCAAAAGTTTTTGTACGGAAGAACTTGTGAGACGTTATCTATCCTG
>Marker31683	Chr3	601455353
CTCTCTCTCTCGTGTTCTTGATTTGGCACGATCTTGATGTACCGCGAGCTTTGCTATTATAGTTGGATCTTATGATGTTTCCCCCCTCTACCTTCTTGTAA[G]TGGATTGAGTTTTCCCTTTGAAGTTATCTTTTCGGATTGAGTCTTTAAGGATTTGAGAACACTTGATGTATCTCTTGCGTGGGATACCTGTGGTGACAAT
>Marker43266	Chr3	826214116
GGAGCGGATACTTGTTCTTAATCGTCTTCTTGTTCAATGGCCGGTAGTCAACACAGAGACGCTCCGTGCCATCTTTCTTCTTGACAAATAAGACACCACAG[A]CCCCACGGAGATGTACTAGGTCTGATGAGACCCATACTCTCCTGCTTATCAAGCTGCTTCTTCAATTCCTTCAATTCATCCGGAGAGAGCTTGTACGGAC
>Marker11246	Chr3	199641862
TTCAGTACCATCAGCAGAGAGGCCAAACTGTATACCTTGAGCGTGAACAGTGACTGTGACTGTGAGGGGGTCATTTGGCATTGGGGGATCCAGTTGTTGCG[A]TTGGCAGAGGTGGTACAATGAGCATTGCAGAGTTATCAGAGCTACTGTCATCAGTGACAGTAAATGAGTCATTCCAAGCCTGCGTGGGACTGTCAGTGAT
>Marker41462	Chr3	799122493
TTATATTCCCGAGGACGATAGTATGTCTATCATCCTTGGCAGACCCTTTCTGAATACTACATGGGCTGTTATTGATTGCAACAAAGGCAATGTCACTTTTC[T]ATGCTAATGGTAATGAGCACACTGTACACTTTCCAAAGAAACAACCTCAAGTTAATAGCATCAATTCTATTGGAAAAATTTCAACTATTGCTATTGGAGG
>Marker6738	Chr3	121619694
ATATCTCGCCAATGAGAAGATTCCCAGTGTGCATTTACCCACTGTATGCTATTATATTTAAACAGGGATGGCGCTCCTCACGCCGAACTATGCGTAGGCCG[A]CCAACCCGGAGGGTAGCACCCGCGTCAGGCGAGGTTTTGAAGCGGAAAAGGACCACAATCTCCAGCAGACCTTCAAAGAGGTACGTTTGTTTTATCATGT
>Marker51349	Chr3	955158201
GGATAATGTTTATAACGACAATCACATCGAATGCCTGGATCTGTATCTCTCAAATATTACTTTGAACTCCTACTAAGGGACCTTACCCGAGATTACACTCG[A]TCGGGTTCATTCTTGCCAAAGCAGGGGTGCTGAGGGTACTGAGGTTGAACATGCATTTAATTAGGAAAGATGAATGGTATGTTGATCAGAGCCGGCAAGT
>Marker14959	Chr3	268211214
TTCCTAACACGGTTGGGGTGTATGGGACCCCCTTGATAAACCGCTAAGTGCTAAGTCTTTTCCAGCAAGTCCCAACATTTGGTACTATTTGCCTCATAATA[C]ACAACTTAATTAAATAATTAAATTTGCATAGGGGGTCGCGTCCCCGAGGATTCTTAATTCTACATAGCAGGGGGGGCCAGCGCTGATGGTGTTGGTCCCA
>Marker33117	Chr3	638114162
ACAAAATCATCGGCTTTGCGCTTACCGCCACCGCTCTGATTGGCCGGGTTAAAATGATGTCCTCTCATATCATTGCTCTTCTTTCCCTTTCCCGATATTTC[T]AGCCTCAGATTCGGGGTCCTTGGTACTATCAGAGTTGGCATATTTGACGAGAGCCGCCATGAGCTCCCCCATATCATCGCAATGACGTGTAAGCTGCCCT
>Marker6051	Chr3	107252003
TGTGGTGGAGGATGGGCTCCCCTAATTGGATGATGGAAGAAACTTGTCTGAAATAATAAATGAAAATATCCAGTTCTCCTGCCCTTAGGTGTCGAAGTTCA[G]AAAGGACTTGCGTTTTATTTTATTGATAAATAAGAATGTGACAAGAGGTACATGTCTTTCCTTCCTCCTCTAGCCCCTAATATTTAGCCAAAGTTTTTTC
>Marker25864	Chr3	458430478
GGGGGCCTCCTGGAGACAGGCAGATTCGTCGGCGATGAAGACGAGAATGTTGATTCGGATCTCACGGCCCGGAGCCAGAACACGGTCGGAAACCATGTTGC[A]TGAAGACCGGAAAAAACTGCAACCTCACCGAAAGTCGCTAAGACACCGGCCTCACAGTGGGCGCCAACTGTCGTGGTACTAAGTTTGACAGTAAGAGTAG
>Marker16576	Chr3	286599804
TATTTTAGTTCATCACGAAGTTCTAGTAGCTTGGTGATAGTGACTAGAGAAATCTGTCGATCACTATCTTATCTGTAAGATTAACTCCCACTTGATTCAAG[A]TGATTGTAGTACCCAGACATTCTGAGCACATGCTCACTAGCTGAGCTACTCTCCTCATCTTGTAGGTAAAGTATTTGTCAGAGGTCTCATACCTCTTGAC
>Marker58383	Chr3	1063133409
CCCGGCCGTGAACTGTTGCAGGAAGGAACCGAGTATGGCAAGCTGTTCCGGTGACGATGCCTCATCGACGCAGACCGCGCAAATGTCGAGCTTGCACGACG[A]TGATGGACGGAAATCCACCGTCGACGTCCCCCGGCACTGTGAGAAAGGAATTGCCCGGGACACCGCCACGGTACTCCAAAGATCGAAGCTCTGACGGGTC
>Marker6011	Chr3	106687664
TGGAGCGGAATCACACGCACGAGGGTTGACCTAACAAGTTTTACATCTACAGCTAAAAAACAGCCTACGGCGATGAACTACAAAGAACAAGGGTTCGCGGC[A]GAGCTACAGAGAAACCCTAGAGCTAAAATCTATTGGGAGAAGAAATAACGTACCTGAAAAGGCGGAAGGACGGCGGCGAATATCTGGATGTGCTCAGGTT
>Marker23033	Chr3	387159407
GTCATGGCCATCTCCTCACGCATGCGGCGGTTACATACGTTCTGGTGAAACGCACTGATAACCGCAGCAGGGTGGACGTCGGGGATGTTGTGCTGTACGCG[A]GCTAAAGCGCTGGATGTACTTGCGCAGAGGTTCTCCTTCCTTCTGGGCCAAAATGTGGAGATCACTCTCCTGGCCGTGGGGTTTGTGGCCGCCCGTGAAG
>Marker3844	Chr3	71795596
AGAGGGTACCCGAGAGTTGAATACGAGGCGTGGCCGGGCATTCTTAGCCCTTGCCGCAAGTCCTCGAGACGGGGCGACGGGGTCACATCTTTCGTGAGTCT[G]CTGCTCGTTACCGCGTTCCCAAGACACTAAACGGTTTGGATATTTGATCCAAGGGGCCTCTGGCCTGATAGCGCTAACCATCACGTGGGCATAGTATGGG
>Marker15572	Chr3	276125826
TAGCATCCAGCAGGCACAGAACCTCCCCTTCGTTCACCCGAGCAGCCGCGTGGAGAGGAAAATACCGATGGCGCCCAAACTGCATCATGTTGGTGCTCCTT[C]CTCCCCGAGATGATCTCGAAGAGCACGATGCCGAAGCTGTACACGTCGGCCTTCCTGGTGATGGGCAGCCCGGTCAGCCACTCTGGCGCGAGGTATCCCC
>Marker54217	Chr3	999485608
ATGCTGACAAAGCCCTCTAGGAACCTTGCTAAAACCGGCGGGAAAGAGCTAGTTGGGTCAGCCCAAGTGCAGTGGGGAATCTAGACCGAAAATGAAGGGTG[A]GGCTGAAAATTTACGCGAAATCACTAATTGAGAAGTGTCCTCGTTGCAAAGATCACTCTAACATCCCCAGGTTGCGACAAGTGGCGCGTTGCATGTGCGA
>Marker6837	Chr3	122432510
CGATCAAATCAAGGTTGAAGAGTCAGCCTGGTCCATGAACTCAAAGAAGGTCCCCCAAGGGCATCAAACCCAAGCCAAGGCCAACTTCAACACTTTCCTCC[G]ACTCGAACCTCAATCCATTCGGGGGCTACTGATGATGTTACAGACTTAGGGTAGGGTCGCGGGCCTGACCCAGGTACCCCACCCAAGGTCATTACCCAGA
>Marker31140	Chr3	589094853
ACTTCGGCCACGCGACTGGGTTGCAAGTAAACCTCTCCAAGTCAACAGTTACTCCTATCCGATGTGATGAAATCAACTTGCAAGACATCTTGAGCAATTTC[A]GGGGGGCAACCGTGGGCTTCCCTCTAAGGTACCTCGGCCTCCCGCTAACCCTCTCCAGGCTGCGCCTCGTCCACATCCAGTTCATCCTTGATCGGATCAG
>Marker10128	Chr3	177627043
TTTTGTACATATGCCTGTACTTATGATCTAGAGACCAGCTTGTTGCGACATAGTGCGATGTTTACAATGCTTTCCCAGTGGTTCATGCTTTCCTTGTAGCT[A]AATCTCAAATACCTAGAGTATATAATGTGTTATTGAAATGATTTACATGCATTGCATTGTTCATAGTTTGGTATACTAAGGTGGTATTTCCCTTTGGAGA
>Marker53533	Chr3	985098130
TACATGCGGGAAGGCCTCCAATATCCGCAACAAATCCAGAGTCTATGGTCTCGGACACGGAGATAGTCCACGTGCCAGCTGAGATGCATGTACTGGCACAA[G]GATCACACCGTCTGCAGATTGCTAGAGATGCCGAGGAAGACCCTGCAGTAGGACCTCAACTGGCACCCCGAGCTCCTCGCAATGGCCTCCTTGGTGATAA
>Marker14230	Chr3	254235018
CGGGCCAAGCTCATAAATTGGCATCTTTCTTTTAGAACACGGTACAAATGCAAGCGCTTATATATACGCGTGCACATTCACCCATAGGAACACACACACCA[C]TATCCTTATGAGCATCTCCAAAAGGCTGAGCCGGCATTATCTTAAGATTAACGAAGTCATCACAGACGCCTCGTAGTCGACGAGAACGTCTCCTCCCATT
>Marker56685	Chr3	1035501797
AACTGAACTTCTGCTTTTGAACAGATTATTACACTTTACTTCCAATTTTTAAAACTGATTCTGCTTTTTGTTTGGTACATTTGCCAGCTTGCCATTTTGAT[C]CATGTAGTAATTTTATTTCTGTTGCCAGTCAGACTAAGTTTTTGGAGTATTAATAGCTAAAAAATGCTCGTAAGAGTTTCTGCTGATTATTCATTTCTCC
>Marker6084	Chr3	108734138
CCTCTCCTCCCTCTCCAGTACCTAGCCAGGGATCTCCCTCTCCGCTCTCTTCCGTAACTACGAGGGGATCTCTGCCATAGAGCATAGCCGCCGCCTCCTTA[C]CTTGGCAGCCATGGATCATCAACGATTCGACGTCGCTCTACAGATTTGGGACATCCATGCTATAGCAGCACATGATTTGAAGGTCTGCTACACTTGAAGG
>Marker56068	Chr3	1026456925
CGACTGGTAGTTAGTGGTACAATTATAAAGAGAAGACCAATGTGTGGGTGTAAAAGACTAGGTGAGGTCAGAATCAATGTAAAGTTGAATTCAAATATTTG[T]AATAAGAGATCATGTTGTTTGAAACCCATGCATGCATGAATATAACGGAGATCTGCGCGGTGTGGTTTGGAAACGAGCATGTTGCAATGTATACACATTG
>Marker37417	Chr3	729289125
GTACCCACACCACGTAAACCATGGCCTCGTCATCCCATTCGGGTGGACCAACGGCGTTCCGACAAAACCGACCTACTGTCATGACAATCCCCTGGCCACTT[C]CGACTCTTTCCCTACTGGGCTAGTCCTGGGTGGCCCCGTGTCTACCAAAGACACACCGACCACCGTCGTGGCCACATTGTCCCAAACGGGGACCCGAAAC
>Marker21612	Chr3	355705091
TCCATCTGCCATGCTATACTATCGGGCCATGATCACTTGGGTGGTGATCACGGGTATATACTATATACATAGTTTACATGATACATGATGTGACTAAAGTT[C]AGGTCGGCTCATTGAGTACCCGTAAGTGATTCCGATATGGGGGCTGAAAGGACAGGTGGCTCCATCCAGGTAGTGATGGGCCTGAGTTCCCGACGGCCCC
>Marker21484	Chr3	353425983
GAACTACTACCATCTGGTAGCATGGATGGCACACTGCTTCCACAAATAGATTCTGGGGTTGTACATTGTGTCCTAGTGTGAACGGCATCCTGAAAGGTTTC[G]CGCTGGTCATAAGTAAGAGATAGTTATTGCGTGATCCAGGTAGTAAGCTTACATGGTAAATGACATACGAATTATTGCCGAGTATGGCAAGCTATATTTA
>Marker55086	Chr3	1011046623
CGTGTCCCCCGTTATGGACATCTTGAGTATCTGGTACTTGAATTATTGGTTGATCTCATCACTCTAAAGTTAATTTTGTGGGTTAATGATGACTACTTTAA[C]TTGGGATTGAGTTGGAGGAACCTTCTCAATGATGTTTCAACTACCATGATAGTTAAAATAAAAGTTATTCCTTTGTTGTATGGAAAAATTGGCTTTATGC
>Marker26788	Chr3	480424389
CCTGAAAAATTGGAACAAGCTGTGTTCGTGAATTTCGGAGGGAAAAAAGACCTATTTAGAAGCCAATCTTGAGGTGAAAATATTGAACAAGCTCCTATAAC[T]TATTCAGATGCGGCTCGTCGCTAGCTTTAATTTGAGTACTTGTGGAGCCAAAACGGACTTCGTATGAGGAAGATATGCCTGTTTTACTGAACAGTCCAGA
>Marker9921	Chr3	175441779
AAAGTCAAGCAAAATGATATAAACCCCATCTTTTTATCCTCGATGGAAATAATACAATACGTACCTTGATGCCCCTACTGTCACTGGGAAAGGACACCGCA[G]AGATTGAACCCAAAGCCAAGCACTTCTCCCATTGCAAGAACTATAGATCTAGTAGGCCAAACCAAACCAATAATTCGAAGAGACTTGCAAGGATATTATG
>Marker56308	Chr3	1030840748
AATTGTAAAGATTGCCCACTCCTGGGAAAGAAGCACAAGGCGCTAGAGCCAGGAAAGAAGCGAAAGGCGCTAGAGCCGCTGCTGAAGGTATGGAAAACGAG[T]GTCTGTTTTCTGGGACTTGCCGTACTGGAAGATCCACTGTGTGCCTCACAGCCTTGATGTCATGCATATCATGAAGAACGTGTGCAAGAGTTTTCCTGGT
>Marker9827	Chr3	174026310
AGTTTGTGTTTTTCTTATTATAAATTGCTCACCTCTCTAGAAAACTCTTGGGGGGGGGGGTGATGTCAACAGCTAAGCAACTAAGCATTTCACGCCATCGA[T]CTTCCATGTCATTAGGGTATAAATTAATAGAAGGATCAAACCAAGACTTGTGTACCCAGTAATTCTTCAAAAAATCACCGCTGAAACAAAAACTACCAAT
>Marker17264	Chr3	299889028
CGCGAGAATGGTTTTGCTTCCGCTAGGGGCACGACCGTGCCGCTCGAAAACAAAAAAAAACGTATTTTCATTTTTTATGAGAGGCACGGGTTTGCTTCCGC[T]GAGAGGCACGGTTATGCCGTGTCTCTCAGAAACGAAAAAAGATGTGTTTTCTCTTCTCTTTTTTCTTTGACGAGAGGCACGGCCATGCCTCTCGTAAACG
>Marker44605	Chr3	847831974
CGGTGGCAGGAAGTGACAGGCCACCGTCTTTTGGAACGCTATGGCATGACTGAGGTTACATCATAAACTCTTCCTTCTGAAATCAGTGCGCACTAACTTTG[T]CTTTAATATGAATTTTGTAATGGCTCCTAACAGTTTATTTGGTTATAGTTTGTCATGGCACTGTCTAATCCATTGCATGGTGCACGGAAAGAAGGTACAG
>Marker54557	Chr3	1002595958
TATGTCAAAATGTTCATTGTGAAGTACTCTACATGTTGGTTGATGTAGCATTCATGTTAGGTGCCATATTTCCATGTTTATCTCTGTTGCAAAAGGGCATG[A]TGACTGTTAAGTGCTGAAACTTGTTACGAGATGCTGATTTGACTTGTTCATAGCTATTGTTGTGTTTGTCTTTCATGCCACATGTCAATATGTTTTAGAA
>Marker829	Chr3	17305693
GGAACAAAAACCTCAGATTCTGCCGGTCCGATGCGCTAAACGTACTACCAGAGAAAGCGAGAATAAACGATATGCACCGCATCGGCGTGACGTGTGCGTGT[C]GTTACAGTGTCCTTAAGAATATATGCTTCTTGGAAAGAGGTGATAACTATGTTGTAGGGCCTCACCTGGGTTTCAATCATGGAGTGTATGATGGACTGTG
>Marker49338	Chr3	926531634
TCCTTTATATAGATCCCATTAGGGTTTTCTCCTGTAGGTTCATAGATACGGCGCTGTTCTCTGTCGTTCTTCGCCATGGCTCGATATTTAGTATAGATCTG[T]CTCCTCTTGTCTCGCAGCCATACCAATAACTCCGCTTCGTGAATATATCTTTATCTCCCCCAATAGTACTAGTTTAGATTGCTTCTACTTAGAGCTTTTG
>Marker60234	Chr3	1088591419
TGCTTTTGTACCTGCTATTGTTACCTACCTGCTTATCCTAAACTGCTTAGTATAGGTTGGATAGTGACCCTTCAGTGACCCCACCTTGTCCTTGTTGCCCT[C]GGCTTCATCATCGATGACTCGATCAACGTGATTGACGACCAGAGCCCGACACCTCACATCACATCATGCCCCTTTTGTTGCTCGACTCTGCAGAGCTACT
>Marker55027	Chr3	1010318299
CGCCCGATCTGGTGGTCGACGGGGCTTGAATGGTTTGCCGTGGGGTGGTGCCAAGCACGGCGGTGCGGTGAGGTCGAGGGAAGGGTGCAGGCAGGGGACTG[A]GGCCGGTGGTCGCTGGCGTTTCGAGGAAGATCGTCAACACTGACTGGCTGGAGGTAGATGAAGGCCATCTGCCCGTTCTTTGTACATCAGACGGTGCAGA
>Marker52277	Chr3	967718940
CACATTTGAACGGATATTTGGACAATTTTTTCAAAACTTTCTATCTCATAAGACCGTGAAACCACGCAATTTGGCATTCCCCGGGGAAATAGGGAAAACAG[T]GCCTTGGATTCCGACAACTTATGTCTCGCCTAGTGGAAAAGTACACGATTGACTCAGAAGATTGGAAGGTGGTACGAAAAGCCCCCCGATTTTGTTGGAA
>Marker7937	Chr3	145300735
TCTCTTTTGCTTCCGCGACGAGGCTTGGGTTGCCAGGTTGTCTTCTATTAGTTGTTGCTATGGGCATGAGCATCCGGGACGCTATGTACTCCATTAGCGAC[T]GCCTCATATGCGATGTCTTCATAGGATAGCTCCCGTTGTCCACTTGCCGATTTTCTAGGCACCATGGGTGGAGAGTGCGTTGATCTAGTTTGGTTAGGTG
>Marker8498	Chr3	153985690
AGGGGAGCGTCCAGGCTAGGCTGGAAAAAGTGGAGCAGGAAGTCTTCAAGTACAAGAAGATGACCGAGCGTGGTGTCGAAGCTAACTTTGACATCACCAAC[T]GAGCTGAAGAACTACTTTCTGAAGGAGATGAAGGAGATGTGGGAAAGAATCGCCGCGTCTGAGGACAGAATTATAGAACTCCAAGGGCAAATTAATGATC
>Marker4734	Chr3	87699872
TGTTTCTGGTTTGTGTATGTTCTTTTTTTACGACCCTCGTCTTTGTGTACTTCTTGTAGGTATGAAGCAATTCGATATGAAAGAGCTTACTGCAGTTACCG[A]TAATCTTTCTTCTCTACAGTTCAAATCTCGTGTAGACAATTTCTTGATCTTGTGTGTGTGTCGATATCTATTCAATGAAGCTCAACCTTCTATTTCTAAG
>Marker58700	Chr3	1069116886
GGAAAATGACAGTCACGGTACGCACGCTGGTAGTGTATTGGAACATGGTGTCAAGTTTTCTACAACCGGATATTAACAAGCTCCCATCTGCCACATAACTG[A]CGGGCACGGCTTTCGAAAGTTCATAACCCTGCAGGGGTGTTCCAACTTGGCCCATTACAAGCCCACGATCCGCGGAGTCGCAACTCCAAAAGTGGGAAGA
>Marker55650	Chr3	1019756821
TGTGTGAAAATAGCTATTGCATCTAAAATGCATATGCATTTGTAATGTTCGATAGTTGTTATTTGTAGAGATAGCTGAGCTTAGAAAGTACTCCTACCTCT[G]ATTCACTAATGTAAGCCATTTTCACAGTTTAAATTGAACTGCCAAAACGCCTTGCATTAGTGGACAGAGGGTGTTCACATTAGCGATGTTTAGCTACTGC
>Marker25623	Chr3	454550193
AAGACCAAGATTCAAGGGGCGCCTGCGCAGTGACCTGCAGATCCTTGTAGGACCAAGGGGCCTGCAACCCTAGACAAGGGACCAGAAGAAAAAGACCCGCG[A]GCAAGAGCCTTGCCGGGGACGACCGAAGACCCCCGGCAAGATCCTTGCCGGGGACAGCCACAAGACCTAGGCAAGAGCCCTTGTCTGGGGCATCTGCGGT
>Marker36932	Chr3	725090919
CTCTCAGTATCTGCCACAGTTGGTTCTCTCGGGTACTGAGGTCCAAACACTGGGCCCAAAATAGTAGCAAATCTTACCGTGGCATCTTTGCATGTGCTCTC[A]AGACATTCCTAGGTATTCGTCCCACAAATCAGCGACCGTTCCATATGCAAGCATCTGCAGTGCAGTCGAGCACTTTTGGTAACCAGATAACCTAATCCTT
>Marker8256	Chr3	150321751
CACCAACACTGAAGCCAATGACGTGGTCATGGCTGAAGCCAATGTGGTACCTGAAGACACTGTGGCACCTGAAGTGACTGCGCCTGAAGTAACTGCACCTG[A]AAGCCAGTGTTGTGCCTGAAACCAGTGTTGCGCTTGATGCCAATGCTGCACCTGAAGCAAATCTGCAGCTTGAAGATCATGCCTCTGCTCCTGTTCCACC
>Marker56626	Chr3	1034872643
TCCTGGGTCACATTAAACCGTCGTGATGTCACCTGCCCATTTAAACTTGTACCTATTTTTTTTAAAATTACTTATTAAAAGCTCCAAAGATCGAGGCGACG[A]GTATCGTCCCATATCCTCTTTTCTGGCTCCTCGATTCCCGTGCCTGCTATTTCTTTTTTCGGCTTATAAATAGGGCAGGGGGCATCTCTTTCCCCCCCTT
>Marker26510	Chr3	473727813
ACAAGTTGCCCACGCTAGCAGCCAGCTTCGTCGTCTCATCCCTCTTCCCGTTCTTCCCTGTGTTCTCAGACCTGCAGCGCCGCCCACCAAGCTAGCCACGG[A]CACCCCAACCCCTTCCCTTCTGAGCCTTCTATCCCTCTCACATCCACTCTAATTGAGTCACCACGCGAGGAATCAAGCCGGAAGGTACCCTTCCCCTGCA
>Marker49325	Chr3	926067921
CTGGCCGTCGCCAACATCGGCGAGCGCAGGGATGACCGGAGGAGGCGCGTTTACGTCTACCTCGTCCTCCAGGACGTCGCGCCCGCACGGGAGAGTATGGA[G]CTGTGGACGTTGCCATAGTCCGCGATCATACGGCCGTCGCCAACCACCGTGCATTGCTTCCCGTCGGCCTCGTGGTTTGTTCTTTAGACTATGCCGATGA
>Marker12964	Chr3	230119760
ATGGCTGAAGCTAATGTGGTACCTGAAGACACTATGGCGCCTGAAGTGACTACGCCTGAAGTAACTACACCTGAAGCCAGTGTTGTGCCTAAAGCCAGTGA[T]TGTGCCTGACGCCAATGCTGCACCTGAAGCAAATCTGCAGCTTGAAGATAATGCCTCTGCTCATGTTCCGCCTCCACGGCCCCATACCATTGAGCAAGCA
>Marker51180	Chr3	952271159
ATAGCTGCTTCGGAAGAAGCAAATGAAGGAGTCTGGATGAATGAGTTCATATCCGATTTAGGTGTAATACCTAGTGCATCGGGTCCAATGAAAATACTTTG[C]TGACAACACTGGAGCAATAGCCTTGGCGAAGGAAGCCATGTTTCACAAGAGAACAAAGCACATCAAGAGACGCTTCAATTCCATCCGCGATCAAGTCAAG
>Marker33528	Chr3	648865380
TGTTATCGCGTGCTGGTTTATTTTGCTTAGCCTTTTTGCTAGGTCTGGGTTTACTATGAAAGTTAAAGATGGAAAAATCAGAAGAGTCAAGACAGAAGTTA[C]AACCAGCCAAGTGAAAAACAACTTACCCAGGAACAGTCTTTCCGGCTTTCCGAGTAAGCGAAAGGATGAGAAAACTGTACTTTTCGGCTTGCTCGACGAG
>Marker12888	Chr3	229826035
GGTCATCAGCGAGTAGGATGATGGTTGTTGTTCTAGCCTCTACGGACTAAACCCTCTAGTTTATATAGACACCATGGGTACTAGGGTTTACACATGGTCGG[C]TTACAAGGAAGGAATAAACATGACAATCCTTCTTATCTTGACTTGGAGGACACACCAAGGCATCGAAGATTTCCTGTTCAGATACAGGTCACCTCATAGC
>Marker41374	Chr3	797782299
AGTGTACAGCCGCTCCACAAGGGTATATACAACTTTCAGCCTTATGCGCATATCATTACCCAGCTTGGAGCTTCTGGAAACTTGCGTTAGCAAGTATATTC[G]ATGAACCGGCTCAATGGTTGTTCAACATTGACAAAGAAATATTGAAGTATATTATTACTTACCAAAGATGGCCGATGTCATGCTGTTGATTTGATACATT
>Marker49330	Chr3	926294113
TGGAGCTACGAGGGGCCCACGAGGCTGGGGGGGCGCGCCCTCCTGCCTCATGGCTTCCTAGATGTGTACTCCAAGTCTTCTGGGTTGCGTTTGTTCCAAAA[G]ACGATCCTCGCAGAGGTTTCATTCCATCTGGACTCCGTTAATATTCCTTTTCCGTGAAACACTGAAATAGGCAAAAAATCAGCAATTTGCACTGGGCCTT
>Marker44000	Chr3	840363131
GGTAAGGTCTATGAGCTCATTTTCTATTTTTTAAGTACTATATTCTTACGTCTTACTGTACTCTGTTCATGTAGAACAAGTGCCTAAACCTTAAGAACAAC[T]TGTTCTAATTTAAGATTCCATTGCTATCATAGTTCCAAAAAGCGCTAGGCGTTAATTGTGCGTTTTGCCACCGCCTTGCGCTTTACTCATGCTTATGCGC
>Marker55369	Chr3	1014341896
GCGCCATTTGCTGAACCAAGAGGAAGTTGTCATGCAAGCATGTGCCCTTTATGAATGCGGACTAGTTTGTCTGAACAAGCTCTTCCATGCGTGGTCTAAGA[C,T]CTGGCAGTCTTTGATTATACTGTACATTGATGCGCCTTCAAGTTCTTTTTCTGTTGTAGAATCCTTTTTAGGATTTTTGGATGTAAATGATACCACTAGA
>Marker42970	Chr3	820407261
CACGTACCTTGCCGCCTTCGTTTATTTGTGTGAGAACTTTCTGGGGTGCCGAACGCATTGGGGCTTGTTTAAGCACATTTTCACTTGTCGCTCCCAAACTG[A]TTAAGAAAGCAAACCCGAGTGACGAGAAGACGCATGTGATCCAAATGTGCGGTGGTTTGGGTATCCGGACTAAGGGTAGGAGCACTTTCCCTGCCATGGT
>Marker13418	Chr3	237476823
TGAATACTCCCTCCGTCCGAAAATACTTGTCATCAAAATAAATAAAAAAGAATGTATATAGATGTATTTTAGTTCTACATACATTTTTTTTTCATTTTGAT[A]GACTAGTATTTTCGGACGAATGAAAGTACAAATTTAAGTATACGCTTAATAATTGCAAACGATAAATAAGCACTGGATTTTTATAAGCTTTTACATCCAA
>Marker56951	Chr3	1040181154
GTAACGAAGATTTTTCATCATAGAATAGCACACATTTTGTAGTGAATTGTAATAACAACCTTATGGTATTTTTTTTGTTGCTCTGAAAAGAAGAAAGACAA[G]AATGTGTACGTACAATTGCAGCACACATAAAAAAATTTGGTTCTCATGCCCTTTCCCCTCTGCCCTTGAGAGGCAGCTAGGGCGAGCCGATGTTCCCCGC
>Marker4638	Chr3	86457052
CTACCGTGTTCAGCCGCCGCGCTGCCTCTAGGGCCCTGGGCCACCTCCACTTGCCGTTTGTGAGCCGCCGTACGCCCCGAGTACTTGTTCCACGGGAAGTC[G]ACCTAAATTTCTGTTCTTCTTCCCCTACGTCCACGTCCTAAGCTATCAGGTGCTATTTACCCTATTTATTTCTAAGCACATATTAAATAATCCGAGCAAA
>Marker39072	Chr3	759152660
GCGGCCAAAACATAAACGGTCCTAAATGGGGACCCGGATCCATAACAACAACAACGGGTACACAAGGTTATGTCCGCCCACCTAATCAGGGTAGCGCGCGT[C]CCATAACCTTCACTCATTGGAGGCACCGGCGAGAGGGATGACAATAGACCCAGTTAGGTCCTTCCCATAAAAGGCAAGTGTGGCTGCACTGGTCAGCTCG
>Marker55536	Chr3	1018325995
GGATCCGAAGAACATGGGACACAAGGTTTATACTGGTTCGGGCCACAGTTGTGGTGTAATACCCTAATCCAATGTGGTGTGGTGGATTGCCTTGTAGGTTG[A]ATGAAGAACTAGTACATGGATGAACTACCTCCTGAGGAAAGGGGTTCTTGCGCTCGGGTGAGCTTGTGGTGTGTGGCCTACTGACTGATGAACTCAAGGG
>Marker53815	Chr3	991358136
ATCGACGTTGGAGACATAGAAGTATGTTTTCTGCTACAGCTTCACCGACGCCATGAGCTGCGGCGCCGGGAAGAAGTTCCTTGACCCGCTACGCTTCACCG[A]CAATACACCCCCCGCACTGGGCGGCCACGCTCTGGATTGTGGTACCAACCTTCATGTAGAAAAGCTCGGTCCACAACTCCATGCTGGGGAGGATGCCGAA
>Marker5410	Chr3	96718930
TATCATGTATGTAGATCTCATTAGGGTTTCCATCAACAAGTTCATAGCTATGACAGTGCTCTTCATAGTTCTTTGTAGTTCTTCCTCGTGGTTCCGTCAAG[C]CAGTGTAGATCTAATCCTCCTGCTGCACAGCCGCGGTAGTAACTCTGCTTCCTTAATGTGCCTTTATACTTCCCCAAAGTACTAGTTTAATCTGTGTTTG
>Marker7624	Chr3	140024912
TTCGTCTTGCTTGTTGCGCCCATTTGGTACCAATGATGTTGTGGTTATTGTCGGGCTTCTCAACTAATGTCCAAACTTGATTTCTCTCAAAGTTGTGTAGC[A]TCTTCGTGCATGGCATTTATCCAATCCGGATCATCAAGAGCATCTTCAACCTTCATAGGTTCAAGGTTAGATATGAAAGAGTAATGTTCACAAAAGTTAG
>Marker56566	Chr3	1033871488
TATTCGGGGTACCACCAAATCAAGCTTGATCCAGCTGACCGCCTGAAGACCGCCTTCCTCACACCATTTGGGGCCTTCTGCTACCTGACCATGACGTTCGG[T]CTTGAGAAATGCCGGCGCCACCTTTCAGCGTTGCATGCAAAAGTGCCTCCTCAAGCAGCTTGGCAGAAACGCCCACGTTTACGTGGACGATATCGTGGTG
>Marker29030	Chr3	539432397
AGACTCCTCGTCATTCCCTGATCTCATCCGGGACTCCGAACTACTTTCGGTACATCAAAACACAAAAACTCATAATACCGATCGTCATCAAACATTAAGCG[A]TGCGGATCCTACGGGTTCGAGAACTATGTATACATGACCGAGACTCATCTCTGGTCAATAACCAATAGCGGAACCTGGATGCTCATATTGGCTCCTACAT
>Marker46463	Chr3	873281926
CAACGCCCGAGATGCATGACGTTCCACTTCTCACTTGTAGCGACTAGTACTCTGTCTCTGGGAGGCATCCTCTTGCGTGAAGTCATCTGAGATGCAACTTC[T]CCACTTCGAAGGCGGAACAACATCGGGCGTGGCATGTCAGAGGGCGCATACACGATGTCTTTCCCCGACTTCTCAGCAACTTCATTTTGCCATCTTCTTG
>Marker42374	Chr3	812539976
GCGACAGGTACAATGGCCACCCAGGTTCAGGCCGAAAATGCCACCTCGCTACGACGGAGCAGCAGATCCGGCTATTTTCCTCCAGGCCTACGAGGAAAGCC[A]GCTAGCCATGACCACTCCCCATTGCCCTCACCGGCGTGCCACGCGTCTGGTTTCTCAGCCTGCCAGAGTCATCTGTGGCCTCCTGGGAGGAGTTGTGTGG
>Marker51472	Chr3	956851523
GGTACTCCTAGCTGTAGTTCATAAGATCAGATCACATGATCAATATCACATTACCGCAGACAAGTACTATGGCCCTTGTTCAAAAGAGTTCAGTTCAATTT[A]ATGGTAATATGGCTATACTTTTCCAAAAACAATGGCCACCATAATCTTGGTCTCATAAATGTTTGCTACTCCATGACATTCTTTCATTTTGAGGAACCGT
>Marker6805	Chr3	122102640
AGAGCCCAAAGCCCCTCCACCTACCTGAACCCCGGAAATGGGTACAACCACTGCCAACAGAAAGCGAACCGAAGTCGCCCTGCATCAAGATGGCAACGGGG[A]ACGAAACCCATCGGGTTTTGCCTTCCCAAACCCATCCCCGCGAGAAAATCGTAAATCCGTCCCCGTCCCCATCACCGTGCGCGTGGCTAGTTTTCTAACC
>Marker25376	Chr3	447217928
GTGCTAGGGTTTGGACAACCCCATTTCAAGTTTCTGAGAAAAATAAACATGATGCAGCAGACAAGTGCTAGACTAGTGCAAGGTGAAGCTAGGTATGTGAC[A,T]AGTAGTGGACACATAACACTCTAGCCCGGCAAGGTAGCCTGGGGGCGAGAGCAACTACCCACGTTTGAGTGTACAATGGTCTGAATCGTTTCTACAGTCG
>Marker46515	Chr3	873760940
GGGCGCACGGATGAGAGCACCGAGGCGGGAGCAGGCAAGTGGACCGCAATATTCGGATCTGATACCGCCACACTTCCAAGTGTACATTCTTTTTTCTTCTG[C]TGATTGACATGTCCCATGCAAGTGCATCGTGCTATCGTAGTTTGAACCCCAGTGTCCGCCAACAGGCTGTTCCGTCCGGATGCCGACGAACCTGCCCACG
>Marker1196	Chr3	20661712
AACCATTCAAAATCAATGTCAGAAAAACGATACCACCTGTGAAGAACACAAACTGCAAAAGATATATAAGATCAGCAAAGCTCCAATATAAAAAAAAAGCA[C]TACCTTTCAGGAAAAGGAAAAGCGCATACCATTGTTCCGACTTCTGGTTTCAGATAAGGTTGAACTGAATCACTAGCACGCTAGTAAAAGTACTCCAGTT
>Marker27399	Chr3	496355745
ACAATGCACAATCAACATGATGCATGTATGATGCATGCATGATGCATGTATGATGCAATACATGTCAAGGAATGAAGCACACAAGAAAAACACAAGACAAC[A]AAGTTTAAATGAGGCCGGAATCCACATAAAGCAAATCCGGTAAGTAACATGCACCATGATGATCTACACGAAATTCTAGTCAAGTTTCATATAAAGTTTG
>Marker11353	Chr3	201832990
CATCTTCGCGGTCTTCAAAATACAAAAATGTATATTGCGAAAGTACTTTCCGAAACAGATTCACACATAGGATTTTCAAGTATCTAACCTAAACATTTTGC[T]AAATATATTATCAATCAAAATTTTAATAGTTTGACTATATATCCTTGTCCAAAAGGTATGTTTTAAAGAACAGCGGATACTGTGAAGATAATTTATCTAG
>Marker59011	Chr3	1073014834
TCATAAAAAATACAATACTTTGGTACCTCAAGAATTTAAGGAAGCTCAAGGATTTTCTTGACTAAATGAACTTGATAAGAACCCTTGATGTTTACACGACA[G]AGGTTTTCGACTAATTACAACGGGAATTTCTACCACAAAATTGTATTAAAGAAGCGTAAATCAATATGGGTCGGAGTGAGTATGTATATTTTTCTTGACT
>Marker8684	Chr3	155463704
GTAAGAACATGGTGTGATAGGCAGATGTAGTATGTACCAAAAACAGGAAGGTGTGTCATATTTACATGTATAATGTGTAAGCTCAGGAGATGAAATCTAAC[T]AAATTAGAAGCAATACAAGCTATGCACCATATGAAACATGCAACCAGATATCACACTGCCATGTTAGAGCAAGCACCTGGGGTTGTGGAGTAGTGGAGAT
>Marker59136	Chr3	1074647619
AAATGTTCCATATGTCAAAATTCAAACTTTGACATATGATATCTAGCTAGCTAGCTAATTCATCTAACACTAATATATCTAGCTAATTCTTCTAACATTTA[G]ACAAAAGTACAAAAAACTAATTCATCTAACATTAATATGTATAATTCATCTATAACTAAAAGTATAAAAAACTATTTCATCTAACATTTCTATCTAGCTA
>Marker26793	Chr3	480588901
AAACTTGGTACCTCCTCACATCACGCATCCCTCCTGAACGGGGTTCGTAGGATACTTCTGTCACCTGGCCTGCTCAGGGTGGGATTGTTACCCTTGTTGCT[C]AGTCTCCATCATCGTTGTGACCACGATCAGCGGAGATGGGAGAGAACGGGCGAGACTAGAACAGGAGAAATGTTGCTCTTCCGTCCCGTCTCAACCATCC
>Marker5310	Chr3	94932159
AATTGTTCATTCCTCTCAACAAACTGATGGCGAACCATAGCATTATAATCTAGATAAGCAGGAGGTAACTCCATATCATTTTCATGTATGGGTACATCAAG[C]ATAATTAGCCATACGAGTTGCATAAATTCCACCCAAAAAATATCCACTTAAACCGTTAAGATGCAACCTTCGTGCAACAATATCCCCCAAATTATATTGT
>Marker54430	Chr3	1001099263
CTTGGTGCTGGAAACAAAATAAGATAAGAGTAACAGAAATGCATTACTGCACATGCATATAATCTATCAGGCTTAGAAGCAAAGACAAGCATCGTAGATAA[C]TGATATGCACATATGAACAAAGGGGCAACAGTTTTATAGCCTAGGCGACTAATTACAGATACAACAGATTGTTCAAAAGTAACAGATAGTAGTAGTACTA
>Marker29436	Chr3	547759320
CACGCACGGGAGACTTGAGAACCACGGTAGGGGAGCCACGAGGTGCCCACGAGGGTGGGGGGCGAGCCCCCCTTCCCAAGGCGTGCCCCTACCTCGTGGGG[C]CCCTCGTGAGTCCCCCGATGTCCTCCTTCCTCCTTTATAAGCCTACGTACCCCGAAACCATCAGAAACAAAGAGAAAACCCTAATTCCACCGCCGTAACC
>Marker10634	Chr3	188750147
CATCAAGGATGGTTTTAGCCCGGCTAAAGCGCTCAAAATCAGTATGCATGAGCGGGCATCGGCTACTTCCTCAAGACATGAGTCCCACATCAGATCTGCCA[G]GCACTGTCGTGGCTCTGGAAGATGCATGCGGCGAGCGTGGTACTCGTTGCATTCGGCATCTCAACGTTCTATATTCTTATCGAATGTGGCAGTATTCACA
>Marker1653	Chr3	29684364
TTCAAAACCCGGACTTCTAACCAGGCTCCACCATTGCAGGAAATTCGTATTCCTATGATCAAGTGGGCGCACGTCCTCTGCGAGGAAGAGGGTGCAGATGT[C]CGCACTTGTCGGGCCGGCTGCGGCTAATGTTGATCGGCCACGACTAAGAGAAAGTACAATAGTGGGCTATAAGTCCGCTTACATGACACTTTTACCTATG
>Marker11497	Chr3	205047437
TTTGTGAAGTAGACCATGTTGGGGAACGTAGCAGAATTCAAAAAATTTCCTACGCTTCACCAAGATCAATCTAAGGAGTCATCTAGCAACGAGCATAATGG[A]AGTGCATCTACATACCCTTTGTAGATCGCGAGCGGAAGCGTTCGAAGGAACGTGGATGAAGTAGTCGTACTCTTCACGATCCTCGTCACCGATGATCCCA
>Marker50604	Chr3	944730125
CCGTTGCGACGCCGTTTTCTCCAGCGTCGACGCGGAGCTTGAAAGGTAATACACGAGCGGATGCAGATTGTGGTATGCATCTGCGGCATCTGAAAGATGGC[T]GGATCGTGTGCTGGGTTCGTTGTACATGAATGCCAGGTATTACTTTCTCCTCGGACGTCTTAGTCGTGTGGGGGTGCCCTGGAGTTTGATGGCGTGTCAG
>Marker6383	Chr3	114096757
ATTGGTACCATTATAGAACCATATGGGATGGGCCCTTTGCTGGAGAGGTTGCACGCATCGGGTGATGGCGATGGCTCTTACCTCAATCTTGGTCAGCTTAT[C]GATACGTCTCCAACGTATCTATAATTTTTGATTGTTCCATGCTATTATTTATGATGTTTTGGATGTTTATTGGGCTTTGTTATACACTTTTATATTATTT
>Marker7004	Chr3	127193793
ACCCCACCATGTTCAACTCCCGAATCCCTATTCGGAAATTGACAGTCACGGTACACACGCTGGTAGTGTATTAGAACAATGTGTCAAGTTATCTACAACCG[T]GATATTAACAAGCTCCCATCTGCCACATAACCGCGGGCACGGCTTTCGAAAGTTCAAACCCTGCAGGGGTGTTCCAACTTGACCCATTACAAGCCCACGA
>Marker58593	Chr3	1067100399
GTCACAATTGACGACGAATCAAGAACTATGTGTCCAAAGGTAAAAATGCATGGTAAATAATGGTAGTTTATTTATTTGCATCTATATGGTCTCTTTGTTGG[T]GTTTTACTTCTTGTTTCACATACCAATATTGATCATGTGACACCGCAGAGAAATAACTACAAATACAAGAACTTGTATATATAAAAAATTACTAGTACAA
>Marker26657	Chr3	476934139
GCTCCCAAACGCTTGATCCACCTTTTTATCCACGGTCAAGTTTAGCCCTTGCCAAGGCCTAGAGACATCCGTGCGTCGGTGCCATAGCTGGCCATCCATCG[A]AAGGAGAGCGAGTCAGAGACAGGAATATGATGCGGTGAAATATTTTTTCCGTGGAGGGGTACGACGGATATGAGGCCCACAGCTCAAAGAAAGAAAAAGA
>Marker2857	Chr3	49499761
AGTGAGACAGTGTCAATAGCCCCCAGTTGGACAGCTGCTTGAAGAATGGTAACCGAGAAAGCTAACAAAATGGGTTGTGGAATTTTGAGGACCCAGACCTG[C]ACGCATTACAGGCATGATACTGTTCAATAATGCGCTTGCCATATACAGCCAGGAGAAAGAATCTCCATAAAACCAGCCAAGCACACCACATAATATGTAC
>Marker16415	Chr3	283861273
GAAATATTCAGGATCTATACTTAACGGATGCAACAATGGTTCAAACAAACATAGATTGAACTAGTACTTTGGGGAAGAATAAAGCGCACTATGGAAGCGAT[A]GTTACTACTACAGTCATATGCAGGGGGATTAGATCTACACTGGTTGTCGGGGCCACGATGAAGAACTACGAAGAACAGCACCCTAGCTATGAACTCGCGG
>Marker3867	Chr3	72040146
GAAGACCGTGCCAGACTCATTCGCCTATCCCGAAAGCACACAACGTTCCTTGGCTAGGTCGAAGAAGGATTTAGAGGAGTAGAAGTCACCACAGTCGCAAT[C]GGAGGTCGTTGTCGTTTCAGGGAAGGCGGGGTCGGGGGTATACCTATCCTTGCCATGGCCGTAGGTGCCGACCATCTAGTACTTATACTGTGTCAGGTCT
>Marker39347	Chr3	764479568
GAGGATCACCCGCCACGGGTTGATAATCCGGGCCAGTTGGCCCTAGTGGTTGCACCACAGGTGGGTGGCTACAAATTCACAAAGGTACTCATGGACGGCGG[A]CAACAGTATCAACATCTTATATTATGAGACTTTCCGGCGTATGGGGTTGACAGACAAGAAGTTGAGACAATCCAACACGGTATTCCATGGAGTGGTGCCA
>Marker50097	Chr3	936044719
ATTTCTCTTGTACATGTACACGCGTGTGTGTGAGGCGTTGGGTTCTCACTGAACCCGAGCGATTGCAGTGCAGGCTACGCGTTACTTAACCCGAGCTATCG[A]ATCGATTCCTTCGTTATTGCTGCTAACTGAAGCCGATCGAACCTGCTGCCACTTGATGAACAGTGAGCATTGCTGGCCGGGGGTTGGACGAACAGGACCC
>Marker11950	Chr3	212852099
GCAAGACATGCAGAAGACCAGGCAAGAAGGATACGTGGGTCTATTCCAGTATTATACTTCCTTTGTCCCATAATATAAGAACGTTTTTGACATTAGTGTAG[A]TGTAAAAAATGTTCTTATATTATGGGACGGAGGGAGTACATGTGTAAGTTGTATCTTATGAAGGAATAAAAACTTTGTTTCTCGACAATAATAAAAGACC
>Marker55333	Chr3	1014127706
GGTTCTCTTTTGCATCTTGGTAAGTTTTTCATTGGTATCACATTATGGAGGAGTAATACTCTATGTGCATATTACAAGCCTAGAAAATGTGTACATTTGAG[T]ATATTGTCACTTAGAAATGATATTGTAAGTTATCTCGTCCCTAACTGGCATGTTAGCTCTACAAGTTGAAAATTTGCTTCCATGTTTGGTGTGAAGATGA
>Marker8037	Chr3	146793479
GGATGAGCCACATGTCGGCCAAAGGGGTCATGTTAAGTGTGTCGCCATTTCGTGTGCGGACTGACCCTGCTTGAGTCGCTACGCCAACACGACAGGTGCAT[G]CCTACCACTTGGTTTTGCTCCTTGGTGAATCCCGACTATATTGATCTAAAAAGATATGTACTGAACTACCCTCTCCGTCTCATTTTTTTAGATGTCTCGG
>Marker26925	Chr3	484057995
CCTCTTATTCATTAGTACATTTTTTAAATTGCATGATGACGAAAGTGACGGTGGTGAACTTGTTGTGAACTACCAAATGATGTGTGCCCCTACTCGTACCT[C]TTACCTTATTTGTGGAGATACGATGTCAAAAGTTTTGTCATTTGATGCATATTGTTGCATGTATACCATGATCACCTCGTGGTTGCATTCTTTTGAAAAC
>Marker6142	Chr3	110553716
AGAAAAAAGAAAGAGAACCGAAAATTATGCACAACTATCTTGGTGAGCTTGAAGGCTTCATGGTGAGCGTTCATCAAGCTTGGCACGTACATAAGAACACC[A,G]AATTGTCCTTCTTACTCTCGCAAAAATGTTGTAGGATGGTAAACAAGAAATTCACCTATCCGAAACTAGTTAATTAAGTAATGAAGTAGCAGGTCACATT
>Marker50320	Chr3	941368127
ATCATATTCTGAACAAGAATCTACAGGTGGGGAGCGTATGAGTTTCATTGCATCCAGAATGGCATTCATTGCCTTGGTGCCAATTTTGTAAGTCATTGCAA[G]TGTTCCACAATATTCTTCTGATGTGTAGATTCTGATATTCACTGTAATTACGTACAATATCTGAGAACCATGAAAACATAAATAGTTGTGAGATTATCTT
>Marker15201	Chr3	270409362
GAAGGGGCGACAAACGAACCCTCTGTTCGTGAGAAAACCGCTGGAGAAGATGAGATGGGGATGGGTGGGCTGGCCCGCGTGGTTATCCACTTACCAGGGCC[T]AGACGCCAAGGATGGTGGCGTCTGGGTCGCGAGGAGGAAACGCCAAGGTCCCTGGCGTCTCGGTACCGGCCACGTCAGCAGGATCAACGGGCAGGCGGGT
>Marker1528	Chr3	27179361
GCTGCAGTGGTACCTGTCATAGTATTTATGGACTCAGTAGAGGGTCCTTTTTCAATCTGGTCTGGCTGTAATGAAGGTGGATGAGCCGTCGAAGTGGGGCC[T]TGCAGCAATGTATCAACTTCTTATCTCTATCATGGTGCCATTGTTAATTGAAAACAGCGATTGATGTTGCAATGGTGGTTTGATATGTACTATTTTCAGC
>Marker59282	Chr3	1076776622
AAACTCCTATTTCTGCCCGCTTTGCAGACGGAACCTCGAGACAGCGGAACACCTCATGAAGCTGTGTCCATGGTCCTGTACCCTTTGGAACCTAGCAGCTG[A]CCAAGTTTAACATGCCCCTCTTCTCACCAGAGACCTGGAAGATGGAATCCTCTCTGCAGGACTGGCTCTGTGAGCTATCAGCCACACCGAAGACCGCCAA
>Marker8411	Chr3	153298747
TCGAGCTTGGAAAAGTTTAATATCTTATGATTGAAAATCTTGAACTTGCCAAACAAGATCCGTGCATAATAGACTAGTTGTTTCTCAGTCCAAAACCTTGG[C]TGATAATGAAGTAATTTCTCCATCATAAGGGCTGACCACAAAGAATGCAAGCTTCGATGAGTGAAGTTGTTCATGTACTATGGGGCCATTGGGGCCATAC
>Marker57031	Chr3	1041257033
TCCTTGTCACTGACGAGTTCTGGAAAACAGCCTCCAAAAAACCTCCTATCAACTTGCGCATGCCCATTCTTGGTGGGTTGAACTGTGTTACTCCAATAAAT[A]ATGCAGTTCTTTGACGTGCTTGATCTCATCCTCTATCTCTGCAACTTCCTCAGCAATTTTACCAAAGACCTTTATATGGCGTGATCCTCTGAAGATGTAC
>Marker6362	Chr3	113993989
ATAGCCTACCCGATACTTTGGATCAGACCAGTGTTTAACGAGGGTTGTCCAGTCTTCATCTGTAATATATTCCACTGGAGATGTTTGGGAGATTTCAATTT[G]TTAGCCTTGCCTTCAAAGTGAGATTTTCTAAGGTGGTACCGGTACTGTCGTAGAGCAGACTGAAAAACGTGAGGGCATGCTTGTTTAGTTGCATCATCTT
>Marker44818	Chr3	852921465
GATGTGCTCATCAACCCTATCAAACCCCCCACAATCAATCGTACCCCTAGCTAGCATGCGAATCAAATGTGCAAACCCAATCTAAAACGTGGATCGAATAC[T]AAAAATAGTTAGCGGGGAGGTCAAAATAGGGCTTACCGCCATTACCGAAGTGCCGTCGGTGATGGATGTCGGTGCTCACCTTGTTGTTCTCCGCTCCGCT
>Marker55432	Chr3	1015392436
AGCTGTAGTGGCTACCTTTGTACTGCAGACCTAGTAGATGCTTGGGGCCTAGGTAGCTACTTAGCTTCGAGTGTGAGATCGATGAGTGTGGAGGAGAAGGA[G,T]TGGAGGCGTATTTATAGGTGGAGATCGTCCGACCGATCGAGCAGCGAGGAGTGTGGAGAAGCTTTGCATGCAAGCAAAGCAGGGAGTTAGAGCATCTCCA
>Marker574	Chr3	11161443
TCTTGCTCCAGCTGCTGAAACAAGCGCCGATGGGACTACCTGCTCCCTCCTCTCGTGGGCGGCTGTGCTACCGCGCAGGCTGCACTGCCCCACCCCACTCG[C]ATTGCTAGCCAGCAGGCCAGTTCTCTACTCACCCTCACCTCCTATTATTTTCTGGCCAGGCCAGCCAAACCAATAAACCCTCGTACTCCCAACCGTGTGG
>Marker59047	Chr3	1073359678
CCAAAACTTTTGTAGTTCACAGAGTAGGGAAAGGTACTAAAAGACAAAATCGTCATGTGAACCAAATCCTAGGAATACTATGAAAATACATATGAGATTAG[T]ATTAGATTGTTACCAACTAGAGTGCAGCGGAAGGTGTGTTGGTGCAGATCAGTTGGTGCAGATTCGCACAACTAGGATTAATCCTCCCAATCGTGAGAAT
>Marker6642	Chr3	118823954
GGCAAGAATCAGTTAACATCAGAATTTCTGTCCTCTTGCCCATTTCCTGTGCCGTGCCGACGATGGTGCTTCAGTTAACCGATGAAGTAGAATCTGGCATG[T]CCAGTGCCAGTGTCATGAAAGAAACTGGAGTAAAAATTCTTTTTTGCCCCCTTTTGCTTTGCATCATGAATCTTGATTTTTCATACCTCTTGTACCAATA
>Marker43039	Chr3	821510396
GTGTGGCTATGGCGGCCCTGACGCTAGCGGTTCTACGCTCATCGCTAGCCATTTGCGCTCATGAGGTCCCGCGGCATGGTACTAGACCGATACTCTTGCCA[G]GTGTGGTGCTAGGAGATGTCATTGTCAATTTGGAATTGTCTGCATGGTGCAGGGCCTTTAGTTTGAGGTCGGGCCAGCGAGGTTGCCCCTGATCCAGATC
>Marker50315	Chr3	941300371
TTGCTCTGTACCAACTCATATGCTCAGGTCTCCTTGCATTTGTAAACTGCTATCTATATTTGCTGTCATTTGCAGTATGACGTTGCACCAAACATGATATG[A]CTTTGAAATAAGTTTTTACATTGTCCATTCTGTATAATACCTCAAAAAGGGGCTAAACTGTTAATGATTTTTTGCACTGGTGTGGGGCCCTGTTACATCT
>Marker56127	Chr3	1027412940
TTTGGGGAGCAGAGCAGCAATCACAGCACCTGGCCCGTGACTCTATGTATCTATAACCTTCCTCCTTGGCTGTGCATGACGCGGAAGTTCATTATGATGCC[G]AATACTCATCCAAGGCCCTAAGCAACCTGGCAAGGACATTGATGTGTACCTAAGGCCATTAGTTGAAGAACTTTTACAGCTGTGGAATTGACAAGGTGTA
>Marker7018	Chr3	127517536
CAACATCTGGGGCGAAAGTATGGGGGCGCACTGGTGGGATTAGATTTACGGTATCATAAACCGGCTGATCCACCCGCTCGTTCTGTAAATCGTACCCCGGA[G]TGATACCTGGTCAAGTCTGATTCGGTAGCAAGCTTGCTAGCGAGAGGACGCATCTCCTTAGTCAAAGTGTGAAGGTCTTTGGCAATGAAAGCTGATCCGT
>Marker53072	Chr3	976701552
AGCATCTAAGGTGTGGTAGCACATGATATTCTTACATACAGGAGAATATGATGCCCTCCTTCATCTTAGATGTTACGGTGATACGAGCTTCGAGGTCGTTG[A]GATATGGGATCCAAGGGCATCTGAGTAGTTTTTGTACAAATTGTGTGCAATTCTCAAACTCAACAAGGTTTCCTGTAAAAATATCAAGACATCATGTGAG
>Marker10857	Chr3	194164490
GCAGCTCCGGGGCGACGGCGAATGCTGCATCGTAGCACCGGCAGCACCGCCCGCTCCAACACAGTACCGACAGCCAGCGGTGAAGCTTCATTGTAGCAGCA[G]TGTGCTGCATCGCAGTTCTCGAGCCGCCGACGAGTGATGCATCGCAGCACGGGAGACGTCGAGGGCTCCACTGCAGCACCGTCGCGTGTCCCCCCATTGT
>Marker25412	Chr3	447754482
ATCGAACGGGGTCCTGTTCATGCAGAGGCAACACCACGGGGTCCTGTTCAGCCACCCCCACCGAGAACTATTCATCCAAACCCCCCCAGCAACGCTCACTG[A]TTCATGCAGAGGCAGCATCGATCGGCTTCAGTTAGCAATAGTAGCGAAGGAATCGCTCGATCGGGTTCAGTTAAAAGCCATCGATCGATTGCTAGGGTAC
>Marker7062	Chr3	128265672
GACAAGTACGCTGCCAATGTTGTTGGTTCCTCAACGCCTCCCATGCCACCTCCTCTACCGCAACAGTCTGCCACCCAACAGTCTCCCAGTGACCCATGTTC[A]ATGTAATTGAATTTACACTCTTATGTATGAGAATTATTTAACATCCTATTGAATTTATTGTTCACTGGAAAAGCAATAATATAGGATCTATGATTATCTA
>Marker42003	Chr3	805764966
AGGCCCCGGAGAAGCATGCCTTCATCGTTCAGGAGGTTCGAAAGCTAGAGGAAGCAGGCGTCGTACGGGAGGTACGACACCCGGAGTGGCTGGCCAAACCC[T]GTCATAGTCCCGAAGAAAGGAGGCAAGGAGCGCATGTGCGTCTACTTCACGAGCCTCAACAAATTCTTCCATCAAGACCCGTTACCTCTCCCGCGCATCG
>Marker58058	Chr3	1059422423
CTTTTCCTAGTGATGGATGATAGTGTGTTTCCTTTTACATTGTCAATGGATTAAAAGAATGATCATGGTTAAAGTCCTTTGACGTGAACACCAGCTTCCAA[T]TTGACGGTGTTTTTCCAAAGTAAAAAAATCCACCTTGCAACAAAAAGTACTTTTAACTGGCAAATTGTTGCCTTGGTTACCCATTCCGGTACCAGGAATA
>Marker55926	Chr3	1023561314
ATCTCTTCGCTAAATCGCGAAGTTCTCGAACTGTCGCGGCTTTGCCCACACCGCGGCAGTTCCAGCTTAGGATACTCATTGGGCCCGGCGGTACTCCTCGC[T]GGGAGTCCGCCGATTTTCCTTCCGAGCTGTTGCCCAGCTGCTTGTTGATACTCTGACTTTGGTTCCCTTGTTCTGTCGTTGTCTCCTTTCGAGCATGCAT
>Marker43177	Chr3	824386547
CTAACTCGTTCCTGTCGGATTAACTTGCGCCGGTTTACCGGCCTTGTTTGCTTTCCTGGATTTGTCTCGATCAGCCTTTGGGTACTTAGTGTTATCAGAGT[A]CCCCATATTTCACCAGAGCGCTCATGAGTGTCCCCATGTCATTACAATCCCGCTTGAGCCGTCCCAACTTCAGCTTCAAAGACTCAAACCGGCAATTGTT
>Marker22199	Chr3	368297695
AGCTAACTATAGGGCGTGAGGAGTTCCAAAAAGCTGAATCCCTCTCCTGGTCGCCTCGGGCCTCCTTTTATAGGGAAAAAGGGGTCGCCACAGTGGCACAC[A]AGGAGGTGGAAAGGGTACAGGGACGCGAGGTTATCCCTCGCATTACATGACAAGGCGCATTTAATGAGCCTAGCTTAGGTGTCCTTGCTTTATCGGGGAC
>Marker54247	Chr3	999724539
AGATATTTTGGAGGAAATCACGCTCGGGAAACGTCAGGACCAAGTCAGGGGGCAAGGGGCCAGCCCTCGAGGGTAGGGGGCGCGCCCCCCTTCCCAGGGCA[G]CGCCCACACGGCCCCCGGTGCCCTCCTTCTTCCTATATATACCTACGTACCCCAGAAACTCCATACGCAGAGAGAAAACCCTAATTCCACCACCGTAGCT
>Marker56080	Chr3	1026635371
GATACATCAATCACGGATAGCCGAATTTATTATGTCAGACATCACATCCTAGTACTTTGCAGCGTCAATATTCCTGTCCCTGCCTGTGTACAGCATTTTAC[A]TTGGTCAATTTATCTGTATCCATATTAACCCTTTCATTTATGAGCCTATGGGCTATTTTAATTTAGATTTTTGGAACTTGACAAGGTTTATTTCCACATA
>Marker49550	Chr3	928878203
AAATTTACATGGCAATATATCTCGGAATGGCTATGGAAATGCCATGATAGGTAGGTATGGTGGCTGTTTTGAGGAAAGTATATGGTGGGTGTATGGTACCG[A]GCGAAAGTTGGGTAACATCATTATTTGATGACCTACTTGTCTACCCGAAGACAAAAGAAGAGACGGTCAGGTGGATAGAAGACATTTGAAGACTGCCATG
>Marker55123	Chr3	1011322958
TCCTTTTTCACACCATATGCTATGCTTGATGACGACACTTGTTGGATGAATCGCCTCTTTAATGCTTGGTTTTGCACTAACGCTAACCACATTTACTTTTC[T]CAAGTGTTTGTTGTCCTTGCTTCTTTTGAAGGAATCACGGGATGGTGCGAGATTGGAGAGTGCCCATTCCGAGATTGAAGATGATGAGTACTTGGCTGTC
>Marker12985	Chr3	230754721
GCTTAAGCGTCATTGTGACGATATGGGGGAGCTCATGGCGGCTCTCATCGAATATGCCGACTCTGATAGTACCAAGGACCCCGAATCTGAGGCTGAAAGAT[C]CGGGAAAGGGAAAGAAGAGTAATGACCCGGGAGGACAACAGTTTAACCCAGCCAATCAGAGTAGTGGCAATAAGCGCAAGGCTGACACTTTTGTAGCTAA
>Marker56289	Chr3	1030441605
GGGGCATTGGTTAGCTTGGCCCACTTAGCAACAGTTGACTGGTACATTGTACCTTCAGACATCCATACAATCCTTCCATCCGGATAGAAGTGGGTTGTGGA[G]ATAGAATTGCAAGATGAGTTCATCATTCCACTTAGTCAACTTTTGAGCCAATAACTTGTCCACGCCACATGCTTTGAAGCTCTCATGCACATTGGGGTAG
>Marker39539	Chr3	767141887
GGAGCTGCTTGCACCTGATCTGGTGGTCGGCGGGGCTTGAATGGATTGTCGGGGGGCGGTGCCAAGCACGGCGGTGCGGTGAGGTCAAGGGGAGGGCGCAG[A]GCAGGGGACTGGGCCAGTGGTCGCTGCCATTTCGAGGAAGATCGTCAACACTGACTGGCTGGAGGTGGATGAAGGCGATCTGCCCGTTCTTTGTACATCG
>Marker11220	Chr3	198963343
CAAGTTATCACGCCAACTTCGTAAGGCAGTGTAGCGACCAGACCTCAAACAGTCTGATCTTTGTGCATCTGTGTCATCCCTGGATCAGTAATGCTGACACG[A]CACAGTACTTGAAGGATTTATAACAGAGTAGCAATCACACACTTATTACATCGATAGTTCCAACGATGAACTTATTACAATAAAAATGGTTGAAGGCCAT
>Marker48483	Chr3	906195968
ACCTCTGCAGCTCGTCTGCTTCCCCCTCGTCGTGTTCCTGCTCCTCCCCGTGACCTCTGAGCACGGCAGAGCCGCGGCCGGACACGCCCGGCTGCAACCGG[A]CTCGGGTACCCTTGCCCCGGCTATTTATAGCCCGCCCGCGACCCCCTAGAGCTCACCAGGAGCCCCTACCCCTCTCTCCTTGCCTCCCCAACCCCTCCTC
>Marker59876	Chr3	1081024893
ATTGATGTAGGAGATAAAGATCCTTCGGAAGCAATTCAAGACTTGTCTATTGGCAAGATCCGACCAACGGAGGTGAAAGAGAGTACTTCATCTGTCCATGA[G]GGAAGCTTCTACCTCACGACAAGGTGAACCACAAGCTGAAGCATCCACAAGTGGGACACGCCATGATGACGAAAACGAGGAAGTGCATCAAGATGAACCT
>Marker8240	Chr3	150289278
TCTCCGAGGAGCTATCTGGACCCAACAAGAGATTTGCTTCGACAGGTAGCACTGTCTGCTCAGAAGACCTTGTTTTCACTCCAGATTTTTCCATCACCCAC[A]TCAAATGGCTGATTCACAAGAAGAGTAGTTGAATGTACAAACATTGTCGACAAATGGAAATGTAATAAAAATAATAGGAATGGCAATATATAATTCAAAT
>Marker25480	Chr3	450823068
GGAGGAAAGGTACCTCTTCAAATCTTGTAATGCTGCTTCTGCTTCTGGCATCCATTCCATTGGGCCCGCCTTCTTCAAAATCTTGAAAAAGGAAAGGGCGC[T]GCTCGGCAGACTTGGAAATGAATCTTCTCATGGCGGCAACACAGCCAGCAAGCCGACGCACATCCTTGACCCGTTTGGGTGCTTCAATCTGCTCTATAGC
>Marker26175	Chr3	464990950
CTCCTCCAGTATGCCTCGAGCCCCCTTTTATATGAAAAAGGGGTCACCACAATGGCACACAGGAGGTGGAAAGTATATACAGTGTACAAGTTTATCTCCTG[C]ACATCATAGGACAAATGCATTTAATGCGCCACCTATGTGTCCTCTAGCTTTATTGGGGACGGCAACAGAGCTTGTCCCGCCCATTGACGCCTCTCCTCGC
>Marker14769	Chr3	265822283
TTGACAGGACCTGCACACAGATACAAATAACTTTTCTCCCAACGAGTACAGAGAGGTTGTCAATCCCTCCGGCCTTGTTGTTTACAAAGGATCAAACACAA[C]GAGATAATAATGATAGGTATGACTGCAACTAGGAAATAAGAACAGGAAGTAAATAGCGGGTGTGATCAGTGGTGGTAATATGGACCGGGGTCCCATGATG
>Marker53152	Chr3	977982189
TTACTCTCAAGTCTAATGCGGCCAAGTTCATTGAATGCCCAACCTCTTTTCTTAAGAATGGTGGAGAACTCTGCCGAGTGCACAGGAAATGCAAACATGGC[T]TCCCTTAGCTGCACCATAGCAGTGAATAGCAGAACACAAGTTGTATTCAGCGTCTCCTGGTTTAGGACCTCCAAGGTACTTGAAAATACCACCGCTCACA
>Marker48766	Chr3	909173468
TTATGTCGTCTCTTTCATACATTCTCCTTGCCATCATATGCACCTTTATGACTTAAGTTTTTGCCAAGCTGGGTTGCCTGGCTCCTGTGTTTATACCCTAC[T]GTTCCCGATTGTTCAGCTAGGGTGTAACGGGAGCACCTCTACGATTGTTACAACCGGGTAATCTGGAACTGTACCTCAGACGGGTGAAGCCGAAAGCTAG
>Marker54626	Chr3	1003215942
GAAGGAAGGGTGAAGGCAAATGGAGGAGGGAGGAAGAGCATGCGACAGCAGTTCCAAATCGAGAGGGGAAGGCGAAGAGTCGATGGACGGTTGCCAGTTTG[T]CCATGGTACACGAAGAGGCGCCCCGGCCTACACGTCCTTTCGGAAATTGTACAAAAGGACTCGCTGTCGTCTCACTGACAGGTTGGAACGGGACCACATG
>Marker11557	Chr3	206027698
GGGGAGCGGATACTTGTTCTTTATTGTCTTCTTGTTCAAAGGCCGGTAATCAACGCAGAGACGCTCCGTGCCATCTTTCTTCTTGACAAATAAGACACCAC[T]AGCCCCAAGGAGACGTACTAGGCCTGATGAGACCCATACGCTCCTGCTCATCAAGCTGCTTCTTCAATTCCTTCAATTCTTCAGGAGAGAGCTTGTACGA
>Marker50428	Chr3	942728576
CGCGACCCATGTGACGTGCGAGCATGCGTGAGTTGATGGGCCACATATGCAAATGTACCATTCATTACATACAACAAGTCATCAACACACAACAACAACGA[T]TGATACATGTTGGATTATAGATTATTTCCAAAAAACATTCTATTAAAGTAAAGTTTTTCTCACACAACAAATAACAAAGCAATGAAATGAACTTCAGCTC
>Marker165	Chr3	4945130
TGCATAATTTCAGAGTTTTCGTTGATCCATGTGTTTTCAGTTTCAGCTAATATGCCTTAAAACCATTATTGGCGATTTTGACCCTTGCCAATCACTATTGG[A]AATCTAGAATATGCATATTCGGATGTGCCAGTGGGACCATGCTTGTTTTAAGGTGCTGAAAATTGTTACTCCCTCCATCCTTGTTTTAAGGAGTACAGTA
>Marker48567	Chr3	906688385
ACTAGCATAAATAACATTTCAGGAATGTGTACGAGCATCCTGAGTGATGTATGTATAATTACGACTCGCGTGTAAGATATGTACTAAGCGGTCCTTCTCCG[A]CGCGCAATCAAGTTTTTATTTCAAAATCTTTGGAGCTTGTGTTTTTGCTGCTTTGGCAAATCTTGGTTTATCTTTGCCGCTCAGTTTTCTCATGATTTCT
>Marker7677	Chr3	141192845
ACACAACACCACACACACACACTTATAAGGACATGGTTGCATAACCAAATTAAACATCCACTTACATAGGTGGCTACTACAACTAAGGCATTTGCACACAC[G]CAAAGTAAACTATTACTCCCTCCGTTCCAAAATGGATTGAGTACTAGTTACAATGATGCATATAATTAAGCAAAGGGATCGCACATGTCTGTATTGACTG
>Marker7580	Chr3	139652496
GATCCGCCATGAGCCCATCAAGCTGTGCCACAAGAACAAGTGGGCTAATACCACTACCCGGGCAGAGGCAGAGGCAGAGGCTGCTAGGATGGATGTGGATG[T]AGGACGAGTTTGAGGAGGAGGAGGCTGAGGACAGCTCTGCGGGGTACGCGCCTCCCTCGTGTGAGCCCTCGTGGGCTAAGAAGCTGAAGGCCAAGATGAA
>Marker38054	Chr3	737575579
CTTGAGTGTAGCCTTGGGCGACGAGACGCGCTTCGTTGCGGACGACCTGACCATCTTCGTCTTGCTTGTTGCGAAACACCCATTTGGTACCAATGATGTTG[A]TGGTTGTTGGTGGGCTTCTCAACCAATGTCCACACTTGATTTCTCTCAATGTTGTGTAGCTCTTCGTGCATAGCGTTCACCCAATCTGGATCATCAAGAG
>Marker51884	Chr3	961451161
AAAGATACCACAACCACAAGTCCTGATCGCCCCTAGTAGGAACCACTACTGATCATCGGTATACGTTACATAAAAACGACCACGCTCTTCATCGAACTCCC[T]AGTGAAGTTCTGATCCATCTCCTGCAACGTTCTCGGCTGTACCTGCATCTGGTGTGTGTTGTAATCTGTGAGTCACAAGGACTCAGCAATCTCATTCCCG
>Marker6866	Chr3	122677796
AGGCGTAGTCTCCATGAAGGCAGATATATTCAGTTTGGGTCTTATAATGATTGAGATAGTCACAGGTCGCAGAGATTATCCCCTGACTGCTATTCCATATG[A]TGGAGCACTTCAATCAAGACCACAGTTTCCAGAGTACTGACACGTCCTTCGAACACTACTACAAAGAGAAAATAAGATTAAGTACTCAGGCTCTTGAAAA
>Marker11359	Chr3	202047295
GCAAAGCACACACTCTAGGATCAATGCTCCCCCTATCTTTTATAATCCGATAACATCTAAACATGAGGAGACAAAAGTAAGTAACACTGTAGGTGCAACAT[G]GATATAATCATGAGTTAAGCAGCACATACTAGAGTACTTGAAGTAAAGGATAGCATAGGTCTCACACACATAACGGTAGCTGAGTCTCACAAACACACCA
>Marker58386	Chr3	1063268043
GGTGTTTTTGTGGCACGAATACAGTATAATATTTTTGGCGTAAAATTAATTTCTAAATTTATATTCTATAAACAATAAATCCGTCCACATAACGTAGCACC[T]AATTAATTGACGCATACTTAGAGATACTCCCGCAAAAAGAAATCATGTAGAAATATATTACTCCCACGGCCCTAATTAATTGACGCATACTTAGTACTAC
>Marker42642	Chr3	816781607
CTCAACTCGTTATGCATCTTCATATTGATCTTGGGGTGTGCATAGGCGCGATTTTTTAATTTTCTACTACGTTTACCAATAGTCAGTAGTTAGTCGTCCTG[A,C]GAAAAAATGCCAATTGTTTTTCAGAACTAATATCCGGCAAAATGAGCTTTAACATGTTTGCAACAACCTTAGATGTAATTTTCTAAATGATGTTGCATAA
>Marker12108	Chr3	216208258
TTGCGCTTTTGATCTCCCTCTTCGAAGTGCGGCATGATTACCATCGCCACTAAGGATGGAAATTTTACCCATGGACATGGATACCCATGGATATTCGAACC[T]GTATGGACGGGTTTGGATATGCTTTTGTGCCCATGGGCGGCGCCCATACCTGACCCGATTACTCGTGGATAGGGCATGGACATAATCTTGTACCATGGAT
>Marker11208	Chr3	198701424
TAAATAAATTTAGGTTAAAAGGCAAATCAACAAAAGTTTTTTGTGCCTACTATACACTAGTATATGTGATTGATAACCCACACAATCTGCTCCAACCCAAC[G]AAAAATAGAGAAAATAGAGTAGGTAAAGTATGTAATAATTGAAAGGACACATGTATACTACAATACAAGTACCTGTATGGGTTCAGGTAAAGTAACCAGT
>Marker3707	Chr3	67972397
GCTTTTCACTTTTTCTTTCTGGTAGTGTGTTCGTGAGACTCAGCTACCGTTCTTTGTGTGCGACCTATGCTATCTTTTATATCAAGTACTCTAGTATGTGC[T]TGCTTAACTCATGATTATATCTTGTTGCACCTACAGTGTTACTTACTTATGTCTCCTCATTGATTAGATGTTATTGATTATAAAATATAGGGGGGCATTG
>Marker13702	Chr3	240924141
CCTCTTGGTTGCCTCCTCTCCAACAAACCGTAGAAAACAATGTTTTGATGGTTGTACATGTCGACTTGGAATCATCATGTGAATCTATTATTTCCAAATCT[C]AGGTTGTATATTGTGTGATCTGGAGTTTCGGAAAAAAAAGTAAAGCTCAAACTTGAGTTAATATTAAGTTAAAAGAAATGAGCTAAATTAGCTTCTTTTC
>Marker54365	Chr3	1000494698
CTGCTAATGTCAACATTTTTTTCTTACATATAGTTACAATTTTATGATATCAGTTATGGTAGCGGAATAATCCGAGGCTCGGGCGGTTGATCGGATATGAC[G]TTTATGTCCTAGAAAGGAAACTAAGGTAACACCGGACACTACAAACTAATTTCCAATGACATGTGTGTGGAGGGAGTACGATGCTTGAAAGTTGACGATG
>Marker41646	Chr3	801171869
TCTTCAAGGGAAAAACAACGCATGCTCGAGAGGTAGCAAGAAGAATTTCTGGCGCCGTTGCCGGGGAGATCTACGCACAAGTTATATACCAAGTACCTATC[T]ACAAACTCTTATCCCTCGCATTACATTATTTGCCATTTGCCTCTCGTTTTCCTCTCCCCCACTTCACATTTTCCGTTTTATTCACCCTTTTTCCGTTCGC
>Marker6981	Chr3	126457834
ACATATCACCGTTGTGCTGACGAAACTCTCCCGCGAGGTTCTACTGGATCAAGAGCTCGTGGGACGTCATCAAGCTGAACGTGTGCTGAACGCGGAGGTGC[A]CGTACGTTCGGTGCTTGATAGGTTGGATCGCGAAGAAGTTCGACTACATCAACCGCGTCACTAGACGCTTCCGCTTTCGGTCTACGAGGGTACGTAGACA
>Marker32301	Chr3	617262628
TTCTGCTGCAATACATGCTATGGATTGATGTTCAGTTTGTAGAACCGAATTCTTCGCTGATGGACATGCTATAGAATAGAGAAAATATAAATAAATAAGGG[A]AGTGATGGGAGTCGGACCTACTCCCTCCGTTCCGATTTACTTATCGTGGTTTTAGTTCAAATTTGAATTAACTAAAACCACGACGAGTAAAACTAAAACC
>Marker4096	Chr3	75024242
CTGGCGCTGGTATTGCCGCCAATCGCTGTCGTGGCCGTACGTTAACCTCCAACACGGTTAGCACCTTAACCCGCAGCGCATCCGGGTGTCGGAGGTACCGC[T]GGTCGCTGTGGGCGCACGCAAGCGCCACACCCTCCTGACGCCACATCAGTGGTGTGAGCCCCGCCTACGCGCCAATCTCCAGCAACTGGGAGGTCTGGTT
>Marker50950	Chr3	948726959
TCCATGCTCCCAAAAACATTATCTTCTGCGCACCTCGAGAACTCAGCTCTTAACTGCTTTTGTACACAAAAAATGCACATGATAAGCTCAGTTAGCAAAAA[G]GATCAAAAAAAGTTGAAAAGAGGGATGGATGAGCAACTACCTCCCTAACTTAGGGAAACACCACCACTATTGATGGCAACTGCAGATATGTACATCACAA
>Marker51772	Chr3	960433686
TGTCTATCTTGTATTGCTTCTAATTTTGTTGAATTTCATCTGCTTACTTCACACATTATACTTGTGAATAAGAAACATGTTCTTGTTTCTAGAACATACAA[G]TGTTTGTCTATCACTCCATGTTCTTACATCAAAGTACTACTATTGTGTAACCTGCAACAATCACTTATCATAAGACAAGTTTAACTTGGGAGTGCGATAT
>Marker53050	Chr3	976112740
GGCCCATTTCAGCTCCACAAGCGTCTAGTTATCCATTTGTAGACGTGAAGATGTGAAGGGGGAGTGGCTAGACTTGTTTGTGTGGGGAATTACACAGAAGC[A]ACCTAGGTGGTCCACACATGCATATATGTACTGTGGGATCTCTTTTAGATTGGCACATGTCGAAATCAATGCGTTGTATAAACTTTTGTATCCATGAAGT
>Marker13279	Chr3	235955145
TATTTCCAATTATATGATTATTTTAAAAATAATACGTGAATATTTTCTAAAGTACATGAACATTTTTTTAAGTTGGTTATTTCAGTTTTATGCAGAGCATT[C]TGTAACACGTGATTTTTTTAGGTGAGTGTAACACATGAATTTTTTACCTTTATTTGCATTGCTGTCATTATAATTTACAGACTTTTCCATTACTTTGAGA
>Marker30848	Chr3	583352540
TCATTTGTGTGCACAGACACACCAAGATAGCGGGCAATGTGAGTAGCATAGATCCCACCAAATAAATCTCCATGCAAACCATTATGGTGTAGTCTACGTGC[A]AACAAATGCTCCCAAGTTATATTGCCTATCACCTAGTACAGCACTCCTGAGAACACTAAGATCAGGGACATACATGTGACAAGCCTCATCTTTACCGTTT
>Marker59532	Chr3	1079413174
TCAGTTCCAGCAATGTACCAAAGGAAATAGGAAAAGGGGAAAGCGAGTTCAACGCATCCTTGGGAAACCCACTGCTAGCACTCGTCATCGAGCAGCTACCC[T]GTGGGGCGAAAACCCAAGGACACCAAAAAACTACCAACCTAACAGGAACAGTCATAACGTCTACACCTAGAAAGAAGACCAAAAAAGCTCACACAAGTGC
>Marker7846	Chr3	144220298
GTTTGGGAATTGAGGATGCATTTTCATGATAGAGATAATATTGAAAGAAGTATGATGATGTCAGACATCACATATTACAATTTGGTAGCACTGATGGAGAC[T]AGAAGGGTATGGTTTTAGGGATTATATGTACTATGTGAGGGATCCTGGGCTAGGGATTGAAGGAATGGAAGAAATAGATGATGATGATAAGTTAGAGCAA
>Marker16194	Chr3	282269245
GATGTACTGTATGATGGAGCACTATAACCTTCGCCTTACATAAAAGTTGAAATGCATTCTGCTTAGCATTTTTCGTACGTATTCCGTCCTCCTACAATGCG[T]GTTGCCTTACATAAAAGTTGCGTTCATTAGTAATTCAGTATCATGCATCAACGAATTTAGAAGAGCAAATTTCATTCCTTTTTATTGTGAGTTTGACTTG
>Marker52701	Chr3	973081606
TGGGTCTTCCCACCTTGGAGTTGCGACTCCGCGGATCGTGGGCTTGCCATGGGCCAAGTTGGAACACCCCTGCAGGGTTATGAACTTTCGAAAGCCGTGCC[T]CGCGGTTATGTGGCAGATGGGAGCTTGTTAATATCCGGTTGTAGAAAACTCGACACCATGTTCCAATACACTACCAGCGTGTGTACCGTGACGGTCATTT
>Marker24883	Chr3	432679223
GAATGTACTCGCAAGCAACCTATGTTTTGTATCAAAGTAACAATGCATGTTGTAACAACAAGTAAGAAACCTAGCTTCCAGCTAGTTGAAATGTCCTATCG[A]TTTTGTAAGGAATGCATCAATGAACTTGGGAAACCTTGAGAACAGCTTATAGATATCAACATAAATATGTCGGTGTATTTAGATCGACACCTATGGGATC
>Marker8819	Chr3	157966014
GTAAAACACGATAATTCTTCCTCTATGATTTTTATTCTCCCAGAAAGTGAATATATGGAGTCCAGGGGTACGTCGGTGGAGCATCAGGGGGCCCACGAGGC[T]AGTGGGGCCGCCCAGGGGGAGGGGTGCGCCCCCACCCTCATGGACAGGGTGTGGGTCCCCTGACATAGATCTTTCCGCAGATATTTTTTATATTTTCCAA
>Marker4203	Chr3	78461155
GTGATCTGAACACTCCTATATTTGTTTACGGAGGGAGTATATGTCTTCAATGAAAAGAGTAATAATCACCTGCAATTTTGGTGCCCTGTACTCCTGCTCCC[T]AAAAATCTTAACAAACCTCTTCAAAAAATTCATGTGTTATGGTGCTCCTATAGTCCTGTAACAAATAGCATGCAAGTCAAAATGTAAAACCTTGAAATTT
>Marker49949	Chr3	933789338
CCGCAATACCGTCAGCTGAGATGATATGGCCCAGGTACAAAACCTTATCGAGCCAAAATTCGCACTTGGAGAACTTGGCATAGAACTTATGCTCACGGAGT[G]CGATCAAGAACCAGACGTAAGTGCTTTTCGTGATCTTCTTCATTCTTGGAAAATACCAGAATATCATCCAGATACACAAGCACAAACTCGCCGGTGTAGG
>Marker38300	Chr3	741875084
CAAGGGGGGCTTGCCTGGTTGCCCTGGCAAGGAGGGGTCGTCAACAACGTTGTCGATCGGAGCAGCAGCAGCGTCGGTCTCGTAGTCTATCGGAGAGAATG[A]TGGGGAAGAAACAATGAATACAATGCAAACATATGCATGACAATGCATGACATGACATATATTGGTGTTAGCTGTGCCCTAACGCAGTACCGGATTCCCC
>Marker49273	Chr3	921947293
TTTGTGCTTACTTCCACTGTTCTGATTGGCCGGGTTAAACTGTTGTCCTCCCATATCATTACTCTTCTTTCCCTTTCCCGATCTTCCGGCCTCGGATTCGG[T]GGTCCTTGGTACTATCAGAGTCGGCGTACTTGACAAGAGCTGCCATGAGCTCTCCCATATCATCGCAGTGACGTGTAAGCTGCCCCAACTGTCGGCGTTC
>Marker11268	Chr3	200072460
AGTTGTCAATGGGGCTGAACTGCAATGTGATCGGGAACTCAATTGCCCATGGACAGTCCAAAATAATCAAATCTTCGCATCACTCAAGGTTTTACCTCTAA[G]GAGGATTTGATGTCATTGTCGGGATGGATTGGTTGGAAGCATCTAATCCAGACATTGATTGGATCAGCAGGACAGTCACACTTCAGTCTGAAACTAGTAC
>Marker13495	Chr3	238468159
CGTGAAGCATACGAAACAACTCTTCCTTCCTGCATAAGAACTGCTCCAAGTCCTCGACGTGAAGCGTCGCAGTACACCTCATAGTCCTTATGTTGGTCTGG[T]CAGAATCAACACAGGTGTTGAGACCAAACGTTTCTTTAGTTCCTGGAAATCGGCCTCACATTCTTCGGTCCATCTGAACTTGGTGTCCTTCTTTAACAAC
>Marker54605	Chr3	1002893594
GAAGGCGGCGCCCATGCCCTAGCGCTCCTTCACCGGCTGCACATACTCTGTCAGGATCGCGGACATGCCACTCATGCTCAGCGGCTTGGTGGTTGGATTGG[C]ATTGAGCTATGTACGTGTATATGGTAGGGACTGGTAGCTAGTCTCTTCATGTACGGTTTGTCGAGACACTGGATTCTGTCCATGGATTGAAACTATTTGA
>Marker33582	Chr3	649529648
CTCACGGACGGCGAGTCCTGCGTCGCATTTCCCCTCCCCCCTGTAGCTTATCTCGTCTGCTTCTCCCACAATTACCAATGGCACCGGTCCGTCGTTGTCGC[G]TCAGCCACTCCACCGCCATCAGAGGATAGATCCAACTGGGAGGCTACACCGCGGCGGCGGCGCAGTCCAGGGCGTAGTGTAGTGCCTGTACTTTCCTGTT
>Marker11441	Chr3	204423253
TGTGTCACGGACCCTCAGCGAGCAGGTTCTTGCTATCGGTGTTCTGGGAACGGGAGTACCCAGACTTGCCTGCCTGCGGCCCAGGGCATGGCTCGCCCGAC[T]GGCCTGGTATGACCCAACATCTTCAGCGACCACTCAAGACCCTCGCGAGGTGGACAACACAAGGCATCTCCTGGAGCGGCCTCGCCAGGCCGGCTCGTGA
>Marker53249	Chr3	979054562
TTATGATTTGCAGCGTGTGGTTCAATATGCAATATTTAGCAAGTGTTCATGCTATTTAATATGGGTTTTTGATATTTTTGGCTCGTTCTGTTTCAAATGAA[G]AATGTGGTTCTATACGGCAAGGAATTTTGTTTCTATACACATTCGGAATAAATCTAATGGTGTCGAATTCTTGATTATATGGTACTTTAATCCGAGTGGA
>Marker50088	Chr3	935976053
CGAGTACATTCAAAGTACTCATTGGCTTGCCACTGGTTATTTTATTGGCCAGGCATGAAAGAACAGGAATATGAAGATGAGTTCTTTGGTGACGATCATGC[A]GAGCTAGGATTCTTTCGCAGTGAAAATGCCTGTAGGGTTAAGGCAGATGGCATGGGTCCAAGTTGTTATTGAAGATTTCCGCTGCGATGATATACTCAAG
>Marker52999	Chr3	975889645
TAGTGGCAAGATAACCCCGACATCACCTAGTACTGGGGAGGTAGTTCGGGAGTATTGCCATAGCTTGTATAGCAGATGCGTTTCGAAGGTCCGAGGTAAAC[T]GGTTTCCGGAAATAACTGGTTATGTGTTGAAGGATGGACACAACTAGATGTAGGATTAGAGTTGAGTGTGCGATGCTTCCCCTGTATCCCCAACACCTGA
>Marker60027	Chr3	1083918957
CATGGTTGAAGAAGATGAAGAGAAGACCGCATTCATTACTCCATGTGGCACGTACTGTTTCGTACGGATGCCTTTTGGTTTGAAGAATGCTGGTTCAACAT[A]TTGCAAGGGTGGTCCATACAGCTTTTGAGCCACAAATTCACAGAAATGTAGAAGCATACATGGATGACATAGTGGTCAAGAGCAAGGACAGGGCGACCCT
>Marker52057	Chr3	964165765
TATCTTTACTAAAACCCAGACGAGCATGGAGCGACGCTTTGTACCAGAAAGGTTAGAGCCCAAGAGGCGTTAGGGCCCATGATTTGTAAACCGCCATATGG[T]CATGTAACTTGTGATGTAAGGTAGGAAAGATAGAGACCGAACGGGACACGTTTATGAGCCGGCATCGGGACTCTGTAAACCGGACCGGGCGTCACCTCGT
>Marker35993	Chr3	710386368
CTTCGCGTACTTCGTTTGTGTTCAACGACCAGACCAAGACGTCACAGAACCCCACTTGATCAATAAAGCTTTCCTCTTGAATTTGCAATATCCAGATTGCA[C]ATCTCAGTTTCTTGCTTGTTCTTCGTTTGCCTGCAGGAAGGAAAAGCCTTCGTGGTCAGGTTGATCGTGCTCCGGCGTGGTCAATAACCTTTCGGAGTTG
>Marker54893	Chr3	1008090755
CCACAAAGTTTGGAGCCCCAAGTAAAAAGTTGGTAATGTAAAGTTGTTCAAATTTGAATTTGAACAAAAATGGTTTTGGGGTACTCTGATCAAGTTACCCA[T]TCTCCAAAGCTTGTGCCATTTGGTCTAGATGCCTTATTAGACCATTCTAGCATGTGCACCAAGTTTGAGAGCATTTGGACAAGTTTGGCAATGTAAAGTT
>Marker6021	Chr3	106900227
ATTGAGGCCCGTCGGCCCATCCGAGGAGCCTAGGACGGTTAGGTTAACACCCCCTTGTCCATGTCACCGTCACCTTGGTACAGTGGTGCCGGCCAGTCGTC[T]TGCCGGGATGCAAATGAAACAGCCATCGATCGATTCCTATGGCCAATCTTCTCGAGGGCCGCAACATGTTCGAAAAAATGCCAATCCCTACACCAACGGT
>Marker24508	Chr3	423868069
GTAGTCCCTAGGAGGAGAGGGACAAGAAAGGGATTACGGGGCACTTCTATTTTTTGAATCTAAAATATGTAGTGATCTGCCAAATTTTAGTTCAAATTATG[C]TAATCCCTAACCCAAGCTTTTTACTTTGTAAGGTTTGTACTTGTTCATAAACGTATTAATGAAAAACGATATGCTTGTCTGGCACTTGTGCATGTGTCAC
>Marker9500	Chr3	168955818
CTTGCCTACTTATAGCAAGACTTCTCCCATGTCCTCAGGAACAAACGTAACTACTCACAAATCATATTCATGTTCATAATCAGAGGGATATTAATATGCAT[C]AATGGATCTGAACATACGATCTTCCATCGAGTAAACCAACTAGCATCAAATACAAGGAGTAATCAACACTACTAGCAACCCACAGGTACCAATTTGAGGT
>Marker52693	Chr3	972983780
AGTGTACTGGGACCACCGGGTGGGGCCACCTATCCCGGAGGGCTCGATGGGCTGAAAGGGGAAGGGAACCAGCCCATAGTGGGCTGGTGTGCCCCCTTGGC[G]CCCCCTGCGCCTAGGGTTGGAAACCCTAGGGGTGGGGGCGCCCCACATGCTTGGGGGCAAGCCTCCCCCCCTTGGCCGGCGCCCCCCTAGGAGATTAGAT
>Marker14091	Chr3	252022409
GTAGTTTCTTGGCTCACATTCCCTGTGTCCAAGAAATCAATTGATTGTGTGTATTCCCCTTGTACTTGTTCCTTTTCAGTACTAGGTAGGATGCACTGATG[A]CATTCCTACTTGTTTGTGCTTTGAAATTAGCCAGCAACAATACTGACTAGAAACAACCCTCTAGAGGAGGGCACCAATTGCAAAAAAATTTCTTTTTCGA
>Marker3227	Chr3	60108040
TCATCGTTGCTTGCAGTCATCCCGAGTCAAATTCGCAGTTGTTCACCACATGTATGACCACCCGATCCCTGGCCCATCTCCATGTTCCGTGCATACCGCAC[T]GCCTCGCCGCTATTACTGCGCCGAACATGTGATGTCCCGATCAAGTCTCAAGGGCCGCGAAACCACACCACTCAACCCCTACTGCAGAGTACCATCGATC
>Marker49558	Chr3	928905263
TTTCTTACTCTGGGGTAATAAAGCAAAAAATCTGAGAAGAACCGAGCAAAATAAACCAAGACTTTGCAAAGCGACCAAACACGAGCTCGAAAGAGATTTTT[G]GAAATAAACTAGTTGATTGCGCACGGAGAAGGGCTGCTAGTACATATTTTACACGCAGGCTCTAATTATACATACATCACTCAGGATGCGCGTACATATC
>Marker52927	Chr3	975295601
CTTGTCCCTTTGGTACCTTTGCTTATAGACGTATGCCTTTTGGTTTATGTAATGCCCCTGCTACCTTTCAAAGATGCATGATGGCTATATTCTCTGATTTT[G]TGTGAAAAGATTGTTGAGGTTTTCATGGATGACTTCTCCGTTTATGGAACTTCTTTTGATGATTGCTTGAGCAACCTTGATCGAGTTTTGCGGAAATGTG
>Marker14880	Chr3	267068854
CATGCACAACGTAGGGGGGGTTCGATCCCAGAAACTCGATCACCACTACGCTCGGTGTAGCTAGTACTGTAGATCTTCAAGCTCCCGAGCTCCAGAAACTC[A]AATACAACCAAGGCAGGAGTAGGGTTTTACGCGTACGCGCGGCCCGAACCTGGGTAAACTGCCCGCGTGTGCTCCTCGATCTGCTCTCCGTGCTCCCTCC
>Marker9674	Chr3	171506676
CTCTCCATCTGATGTCCTACAGGAGACCATGGTGAGGTATGATCCAAGGAGATCGCCTATGTACTCCTCCCTGATGTGTCCAAGTGCACGATGAACTGCCA[G]TGTTTCTCCTGAGAATCCAAGTGGAAAACGAACTGGAAGTCAATGAGCTCCGAGGTATGTCCGAAGGTCCTCCCGGGTATGTGCACCTCAATCTTATAAC
>Marker25571	Chr3	452880411
CTGGCTCGGGACGATCTGGGGTATCATCCTATTACCCATGTCCCCTTGTACCGCCGCCAGAATGGGCCGACGGTGGTAGCCTCCATGCCCACCTTTGACGG[A]ACGTGGTCTCGTGCCTCCGGCGCCCCCTCGAGCTTAGGTGGCAACGGAATCGTTGGAGCTATCTTCAGGCGACTCCATCGGGGAAGAGGACTCAGAGGCG
>Marker3445	Chr3	63261590
AGGATTAATTATGTTCTTATTGTTTCCAATAGGAATTATGTGCCCGTGGATTTCATTGTTCTTGATATAGATTGCAATCCTTCATGTCCTATTATTCTTGG[T]TAGACCTTTCCTTAGAACGATTGGTGCTATTATTAATATGAAGGAAGGAAATATTAGATTCCAATTTCCGTTAAGGAAAGGCATGGTACACTTTCCTCGA
>Marker31534	Chr3	597390060
TTGCACAATCTCGCGCCCACCAACCATAGAAGGGATTCTAGTGATCCCATAGGTGTCGTTTCGTACCGACACATTGCCTAACGGTTAGCAATAAAGTAAAG[C]TAATTACATGGCGTTTTATATTGACTCACGGGTCATACAATAAATTAAGACAACTCCTATGGCTCCTGCCGGTTGTCATACTCATCGACATGCAAGTCAT
>Marker347	Chr3	8626808
AAAAAATTATAGATACGTTGGAGACGTATCAGGGGGCGTCGCACACGGCTAACAATTGTTGGTGTGTGTTCTAGGCGCCCCCTCCCCATGTATATATAGGT[A]GGGTGGGGGAGGGGAGCAGCCATAGGGTACACCAAGTAGGAGGTATCCTACTTGGGCCCCTAGTCCAATTCGCCACCCTCCTACCATGGTTTCCATGGGA
>Marker27307	Chr3	494016411
GAGATCTTCATCTTGACGTGAGACATACCTAACCCCATGTAGAACTCTCACGTAGACCATGGGTTAGTGCACAAAGCGTAATGGACAATGCTTACCATACC[G]ATGGGATCACTTGATCCCTCTTGGTACATCTTCTATGCTTTATGTGTTGATCAACTTGATTCACTCTTTGACTTAGTCTTGATCAACCTCCCAAATGACC
>Marker6259	Chr3	113407963
ATTGAAGTCAGACTCGCCTAGTTGAGTGACAGTCGAGACTTTGTGCAGGTACCCCTATGGGTTGTCACCCCAGAATCATAGTTGTCACTGTTGAACCCTTG[C]AATCGACCCGAAAAACCTCACACAAAAATCTTGCCTTTGTGTGCGCATGGCGGGGAATCCTAACCTCGCCGCCCCCAGAGCCCAAAAGAATCCATGTCGG
>Marker39026	Chr3	758763381
TCACCCAGTACGAGGTACAGGTCCGGATTACCCGGTTGTAACAATCACAGAGGTGCTCCCTTTACACCCTAGCCGAACAATCAGGAACGTAGGGGTAAGCA[G]CAGGAGCCAGGAAACCCAGCTTGGCCAAAACTTAAGTCATATTGGTGCATATAATGGCAACGAAAGGCTGTAAAAAACAAAAGACATTGTAAGCAACAAA
>Marker12933	Chr3	230047718
ACCGAGCCTTGACCATATTGAAAGGACTCCCGATGGACACTGGGCCGTCGTATGGACGCATGCACGGCGCCGGAGAAGGCGCCACATGGAAGAAGTACTAC[T]CGTGAGATCAAGGAGGAGAGAAAGGAAAGACAAAGGTTAAATGCAGAAAACATAGACAAGAAGGTTGCAATTGCGGTTAATAAGCAGTCAGTTGCGACAG
>Marker51840	Chr3	961075921
CCTAAGAAGAAGAACATTGTGAAGAGTGGTGGAGTCAAGAAAAACACTGCCATGCCATCCAACAAAGTCGGCAACTTTAACCCTTCTTATGTTCTATGTCC[G]TGCTAGGGATGGACATGTTTTTGCTAAATTTATTGGTTCTTCTTATGAGTACATTGCATGGTCTATTTGGGTTCCGAAGACCCTTGTTACTAACCTCAAA
>Marker18902	Chr3	320161044
TTATTGACGGTTCATATGTCGAAGTGCGGTACGATTCCCGGAAGTTGTAAAGTGGGCACGCGCTCTTGGACGCGTACGTGGCGTTTGCACCATACGATGCG[A]CTGCAATCCGTGATGTCAGCACACGACTTGTTCCGTCAACCATGCACGCTCATTATTACTGTCGCACACGCTTCTTTTAATTAGAATGTGTGCCCATCTA
>Marker54437	Chr3	1001133506
CAAGGACTAAAGTACTACATGTGCATCATATACAACAAGACTGAAGGACATAACCAAACAACAATTCAGGATACTTCAATACTGGATTATACCGATTGCAA[G]AGTGCTACCTAGTTTTTGTGCGATAAGATGCTAAGATCCTGGGCTTCAAGATCCGTATAAAGCTTTAGTCGGAAGAAAGTTAACAGAACCCAGATTTTCA
>Marker43293	Chr3	826403283
CGCATGATCGCCGCAAAGCACGTCCGGGTTCATTCAAGCAAGCACCAAAACGAGCGATCGAATCAGATCAAAATCGGTGGAGTGGTCGAGCCTGAAAGGCA[G]AAGCCAACCGGCCACATCGGTCCTAATTGAGCAACGCGATTACGTGAACGTACGGGGGAATATGAAGTGCCTTAATTTTGTTGCGTAGCACAAGCCCGGC
>Marker47140	Chr3	883197097
GGAACATAGTATTTCAAAATTGTCCTACGATCACGCAAGATCTATCTACTAGATGCATAGCAACGAGAGGGGAGAGTGTGTCTACGTACCCTTGTAGACCA[G]AAGGCGGAAGCATCTAGTGACACGGTTATTGTAGTCGAACGTCTTTGCGATCCAACCAATCAAGCACCGAACGTACGACACCTCCGCGTTCGGCACATGT
>Marker56302	Chr3	1030588205
GTTTCTTTTGTGTTGCCTAATCACCAACAGTTCATCCGACTGAACCGTATGTTGTACATCGCACAAGCCTTCATCTGGCAGCCCATTTCTTTTGTTCCTCG[C]TCATCGTAAACAGTTAATTGAACTGAACTGTATACCTATCATCGCACATGTAATCAAAATTTGAACCGTGTTTGATGCATCTGTCATCTTAAATGTTTTG
>Marker40654	Chr3	786383839
ACCGCCGGATTAAAACCAGGACGTTCCAAGTGGGGGACTTGGTACTCCGGCTCATCCAGGACCAAACAGATATGCACAAGCTATCCCCACCTTGGGAAGGG[A]CCCTTTGTGGTCAGCAAGAATCTACACAACGGTTCATATTACCTGGTGGACGTTCGAGAGCACAAAGACTCACGGACATAACAAGAAGAGACGAAGAGAC
>Marker57881	Chr3	1056022411
CCAACAAGTCACTTGCTCATTCCATTGTTCCAAAAAACGGGGTTTTAGTCATCTTGCCCATGAGGCATGGTTCACATGTGTCAAGTGATTCAAAATCAAGA[T]GACTCCAAAAGTCCATCAGCATGGAGTTTCTTCATGCGCTTTACACCAACATGACCTAAGCGGCAGTGCCACAAGAAAGTGGTACTATCATCATCAACTC
>Marker41157	Chr3	794659175
GACCAAGCAGCAGTTTCGTATCTACACAGAGGTACTCAAGAGTAAGCACAACCTGTATGAGGATGCTCATTGGATTGACATGGCCCACATGCAGAGGGATA[G]ATCACCGGGCCTACTTTGCTGAGGCTCTAGATCTGGTGGAGCAGTTTGGGATTGAGCACATCATGACATTTCAGATGGATTTTGACCCAGAAATCATGGC
>Marker43845	Chr3	838783258
GTGGTATGGCCAAAAACGTGATGTGATATATGTTGATGTATGAGATGATCATGTTTTGTAATAGTTTCATGACTTGCATGTCGATGAGTACGGCAATCGGC[T]AGGAGCCATAGGGTTGTGGTTAATTTATTGTATGACATGCGTGTCAATCATTAAATGTCATGTATTTGCTTTACTTTATCATTATGCGTTGCCAATAGTT
>Marker4940	Chr3	91048666
CATCAATTTCATCTTCCGGACGAATAGCAAAGGTGATAAGCATATTAGGCTCAAATGCATAAGCCTTGCATAGTGCTCTCCAATTTTTGCATTCAAAATAA[G]GAGTAGGTGTCTGCATTGTATAATTTTATGGAAAAAGTATAGCCATGCTCTGTCCTGAAGTGAACTCTCTATACCTCCAGACTTTCCATAGTACTAAAAC
>Marker14334	Chr3	257671326
ACGCGTGACCCGGCACACCACTGCTTACTGCTTGCAAGACGGCGAGCTGCACTGTAGGCGCCCCAATGGCGTCTCGCTTCGGCATTTCGGAGGAACAAGGG[C]CGCGAGCTACTTGCTGACATCCATGGGGGCAACTGCGGACATCACTCCTCGTCGCGTACCCTAGTAGGTAAGGCGTTTTGCAGTGGGTTCTACTGGCCCA
>Marker4932	Chr3	90926524
GCATGCTCTTTGTTTTTGAACAAACGTTTCAACCGTGGTATTATAGGAGCATACCACATCACCTTGGCAGGAACCCTCTTCCTTGGGCGCTCGCCGTCAAC[A]ATCACCAGGGTCATCTCGTCTGATCTTATACCGCAAGGCACCGCATACCGGGCATGCGTTCAAATCCTCGTACGCACCGCGGTACAAGATGCAGACATTA
>Marker23322	Chr3	394454020
CGAACGTAGTGATACACATATTCATAATATTGATGCCAAAAGATGCAAACTTGATAATAATAGTGCAACATATTTGTGGTACTGCCGATTAGGTCATATTG[A]GTGTAAAGCGCATGAATAAACTCCATGCTGATAAGCTTTTGGAATCACTTGATTATGAATCAGTTGGTGCTTGCGAACCATGTCTCATGGGCAAGATGAC
>Marker6425	Chr3	114603097
TCCGCCGACCAATGATTCCCTTAAGAACGCTAGCTTTCGACTTCACCCGTCTGAGGTACAGGTTTGGATTACCCGGTTGTAACAATTGGAGAGGTGCTCCC[G]TTTACACCCTAGCCGAACAATCGGGAACGTCGGGTATAAACACAGGAGCCAGGCAACCCAGCTTGGCAAAAACGTAAGTCATAAAGGTGCATATAATGGC
>Marker41041	Chr3	793011243
ATCCTTTTGTCATGCCACCTTTTAACTTTTTCTTTAAACAGCTTGGCATTCTCATAGGTCTGGGTCCTCCATTCATAAAAAGAGCTAATGTCAAATAACCT[A]CTTTTCACCGGCAAGTTTGAAATCATAATTGAGCTCTTTAATATCCCAATATGCCTTATGTTCTAGCTCAAGTGGTACGCGACAAGCTTTTCCATAAACC
>Marker650	Chr3	13431724
GTTCTGTGTCTGTGGTATATCTTTCCATGAAGGAAAGATGCGCACAAAGTTCCGGACACCAATATAAGCTTGCTCTTATAAAGTGGGAATAAATGGAATAG[T]GGGTCCTATTTGCTACATTGGGGCTCTGTCTCGTTCGAAAGGGATTTGGAAACTGGATTGGCGTACTCTTTGCCGGAATGGGGGTTTTGTGTCGTAGAGC
>Marker19882	Chr3	335089267
CCACACCCCCTGTTATTCTGCGGCGACGGCAGCCTCACACCGCAGCCGAACCAGTGAACCCTCGTACTCCTCTCCGCGCGGGCTTCCACTGCCGCGTCTTC[T]CCTGGCTCCGCATCGTCCCCTTCCTAGGCCTCACCGTTGTCCACCGCCCTGGTGCTCTCGGCACGGCGTGGTCAACGTGGTCAAGGAACGGCATGCATCG
>Marker51216	Chr3	952648480
ATGTGTAGCCCCCGAGGGCCGGCTTAATCAGGTTGAATGAGCCGGTCCTTATTATATAACTTGCTTGCACATCATCCTTAGACCCATGATAGAAACTAAGC[A]TGCCGTCGGCTACCATATAAAAGCGATGTACATTAGCCCCCAAGTGCAAAGTGTTGTTGCTTGCAAAGTCCTTGGGACTTTTATGTGTATGAATATATTA
>Marker43621	Chr3	832941586
TTTTTCTTCATTATCTTTTTTCTATTACTCTGAATCCGCAGTGTACTCTTAGTTTCTCAGTAGTATGTGCTTAGTTTGAGACAAACAATTACCTCGGACTG[A]CAAGGAATGATGTAATATAATTAGATATGTGCTACTATGTAAATTGTAATTGGACGGATAGCCCATCTGCAGATGGGTCAATCTTTCCTTTGAAATTCAT
>Marker53914	Chr3	993539131
ACAGTACCAACATCCTCAGATGTAAAATTTAGTCCCCGGTATTTTCTGCTGCTCACAGCCCATAGTGAAAATATCTGAACATGGAATTTACATAGCGCATC[A]AACACATGAAGTTTCTTGAGTTCCCAAATTGAATGGTGATCTATAGTATATATGATATTAACACATACATCTTTTCATATTGAAATGTTGTTGAATATGT
>Marker51585	Chr3	957931291
GGTCGACTCCAGCACGCAATCTCTAAAGGGGAACGTAGTATTTCAAAAAAATTACCTACGATCACGCAAGATCTATGTAGGAGAAGCATAACAATGAGCGA[G]GGAGAGTGTGTCTATGTACCCTCGTAGACCGAAAGCGGAAGCGTTTAGTAACGCGGTTGATGTAGTCGAACATCTTCACAATCCAACCGATCCAAGTACC
>Marker54003	Chr3	994557822
ACCCGGGAGCCAAAACGCCTCCCCCGAAATTGTACACACAAACAAGTTGTTTTTTTTTTAAGATAAGCATTCCAATCCAGAAGCATGCTTGCCGATCCATG[C]CATGCGTGGCTGGCTGACTGACTGCCTGTCAGAAAAGAAGGGAAGGAAACGCATACAGTAGCATGATCAGAGAAAAGTGAGCACGGGCGATCAGAAAACG
[truncated: 6,886 more rows]
