# Supplementary material for: Construction of a high-density genetic map and mapping of a spike length locus for rye
Source: PLoS One. 2023 Oct 30;18(10):e0293604. doi: 10.1371/journal.pone.0293604 (PMC10615298; doi:10.1371/journal.pone.0293604)
Supplement: S2 Table — (XLSX) [file pone.0293604.s002.xlsx]

## Sheet: Sheet1
Supplemental Table 2. Multi -data library betting interpretation of the candidate genes
GeneID	COG_class	COG_class_annotation	GO_annotation	KEGG_annotation	Swissprot_annotation	nr_annotation
ScWN4R01G328800.1	86.3	--	Biological Process: mRNA splicing, via spliceosome (GO:0000398);; Biological Process: nuclear-transcribed mRNA catabolic process (GO:0000956);; Cellular Component: spliceosomal complex (GO:0005681);; Cellular Component: nucleolus (GO:0005730);; Biological Process: N-terminal protein myristoylation (GO:0006499);; Biological Process: response to organic substance (GO:0010033);; Biological Process: …	K06063|3.78544e-31|pper:PRUPE_ppa003079mg|K06063 SNW domain-containing protein 1 | (RefSeq) hypothetical protein	SNW/SKI-interacting protein GN=T14N5.5 OS=Arabidopsis thaliana (Mouse-ear cress) PE=1 SV=1	hypothetical protein PRUPE_ppa003079mg [Prunus persica]
ScWN4R01G328900.1	54.3	--	Cellular Component: plastid (GO:0009536);;	--	Protein CURVATURE THYLAKOID 1D, chloroplastic (Precursor) GN=CURT1D OS=Arabidopsis thaliana (Mouse-ear cress) PE=1 SV=1	hypothetical protein TRIUR3_03225 [Triticum urartu]
ScWN4R01G329000.1	--	--	Cellular Component: plastid (GO:0009536);;	--	Protein CURVATURE THYLAKOID 1D, chloroplastic (Precursor) GN=CURT1D OS=Arabidopsis thaliana (Mouse-ear cress) PE=1 SV=1	hypothetical protein TRIUR3_03225 [Triticum urartu]
ScWN4R01G329100.1	54.3	--	--	--	Pentatricopeptide repeat-containing protein At5g18475 GN=At5g18475 OS=Arabidopsis thaliana (Mouse-ear cress) PE=2 SV=1	predicted protein [Hordeum vulgare subsp. vulgare]
ScWN4R01G329200.1	--	--	Molecular Function: copper ion binding (GO:0005507);; Molecular Function: electron transfer activity (GO:0009055);; Cellular Component: cytoplasmic vesicle (GO:0016023);;	--	Blue copper protein (Precursor) OS=Pisum sativum (Garden pea) PE=2 SV=1	Blue copper protein [Triticum urartu]
ScWN4R01G329300.1	194	--	Biological Process: protein peptidyl-prolyl isomerization (GO:0000413);; Molecular Function: peptidyl-prolyl cis-trans isomerase activity (GO:0003755);; Cellular Component: cytosol (GO:0005829);; Biological Process: protein folding (GO:0006457);; Biological Process: vegetative phase change (GO:0010050);; Biological Process: floral meristem determinacy (GO:0010582);;	K05864|0|bdi:100846893|K05864 peptidyl-prolyl isomerase D [EC:5.2.1.8] | (RefSeq) peptidyl-prolyl cis-trans isomerase CYP40-like	Peptidyl-prolyl cis-trans isomerase CYP40 GN=F19G14.21 OS=Arabidopsis thaliana (Mouse-ear cress) PE=2 SV=1	predicted protein [Hordeum vulgare subsp. vulgare]
ScWN4R01G329400.1	--	--	--	K10523|1.70165e-92|sita:101759118|K10523 speckle-type POZ protein | (RefSeq) BTB/POZ and MATH domain-containing protein 1-like	BTB/POZ and MATH domain-containing protein 1 GN=BPM1 OS=Arabidopsis thaliana (Mouse-ear cress) PE=1 SV=1	hypothetical protein OsI_29940 [Oryza sativa Indica Group]
ScWN4R01G329500.1	--	--	Molecular Function: translation repressor activity, mRNA regulatory element binding (GO:0000900);; Molecular Function: DNA binding (GO:0003677);; Molecular Function: DNA-binding transcription factor activity (GO:0003700);; Cellular Component: nucleus (GO:0005634);; Biological Process: regulation of transcription, DNA-templated (GO:0006355);; Biological Process: response to temperature stimulus (G…	--	MADS-box transcription factor 55 GN=OSJNBb0024N18.23 OS=Oryza sativa subsp. japonica (Rice) PE=2 SV=2	MIKC-type MADS-box transcription factor WM24B [Triticum aestivum]
ScWN4R01G329600.1	75.1	--	Molecular Function: transcription coregulator activity (GO:0001104);; Biological Process: regulation of transcription by RNA polymerase II (GO:0006357);; Cellular Component: mediator complex (GO:0016592);;	K15128|2.86945e-127|dosa:Os06t0217500-01|K15128 mediator of RNA polymerase II transcription subunit 6 | (RAP-DB) Os06g0217500; MED6 mediator family protein.	Mediator of RNA polymerase II transcription subunit 6 GN=MHC9 OS=Arabidopsis thaliana (Mouse-ear cress) PE=1 SV=1	Putative mediator of RNA polymerase II transcription subunit 6 [Aegilops tauschii]
